# Supplementary material for: Discovery and characterization of miRNA genes in atlantic salmon (Salmo salar) by use of a deep sequencing approach
Source: BMC Genomics. 2013 Jul 17;14:482. doi: 10.1186/1471-2164-14-482 (PMC3728263; doi:10.1186/1471-2164-14-482)
Supplement: Additional file 1 — All evolutionary conserved Samo salar miRNAs discovered. [file 1471-2164-14-482-S1.xlsx]

## Sheet: Ark1
Additional file 1. All evolutionary conserved Salmo salar miRNAs discovered
Nr	mature-5p	mature-3p	precursor sequences	precursor (ssa-mir)	Arm domination	sample 1	lever sample 6 kun sett etter de novo	copy nr.	Location of precursor 1 in the salmo salar genome assembly	Location of precursor 2 in the salmo salar genome assembly	Location of precursor 3 in the salmo salar genome assembly	Location of precursor 4 in the salmo salar genome assembly
1	acauacuucuuuaugcguccaua	uggaauguaaagaaguauguau	acauacuucuuuaugcguccauaugaacaagaggaacuauggaauguaaagaaguauguau	ssa-mir-1-1	3p			1	gi|354044699|gb|AGKD01413771.1|_Salmo_salar_Contig_414041,_whole_genome_shotgun_sequence:307..368:+
2	acauacuucuuuauguacccau	uggaauguaaagaaguauguau	acauacuucuuuauguacccauaugaauauaugacagcuauggaauguaaagaaguauguau	ssa-mir-1-2	3p			1	gi|354418812|gb|AGKD01040224.1|_Salmo_salar_Contig_040228,_whole_genome_shotgun_sequence:9242..9303:-
3	acauacuucuuuauguacccau	uggaauguaaagaaguauguau	acauacuucuuuauguacccauaugaacauaugauagcuauggaauguaaagaaguauguau	ssa-mir-1-3	3p			2	gi|354424932|gb|AGKD01034104.1|_Salmo_salar_Contig_034108,_whole_genome_shotgun_sequence:11922..11983:+	gi|354158147|gb|AGKD01300339.1|_Salmo_salar_Contig_300381,_whole_genome_shotgun_sequence:242..303:+
4	acauacuucuuuauaugcccaua	uggaauguaaagaaguauguau	acauacuucuuuauaugcccauaugaacaagagcaacuauggaauguaaagaaguauguau	ssa-mir-1-4	3p			1	gi|354242845|gb|AGKD01215682.1|_Salmo_salar_Contig_215708,_whole_genome_shotgun_sequence:1430..1491:-
5	aacccguagauccgaacuugug	acaagcuugauucuauaggucu	aacccguagauccgaacuugugcuaacugaccucacaagcuugauucuauaggucu	ssa-mir-100a-1	5p	lever1 p og q		3	gi|354166177|gb|AGKD01292309.1|_Salmo_salar_Contig_292349,_whole_genome_shotgun_sequence:117..173:-	gi|354292881|gb|AGKD01165647.1|_Salmo_salar_Contig_165672,_whole_genome_shotgun_sequence:558..614:-	gi|354083273|gb|AGKD01375197.1|_Salmo_salar_Contig_375398,_whole_genome_shotgun_sequence:3..59:+
6	aacccguagauccgaacuugug	acaagcuugugucuauagguaug	aacccguagauccgaacuuguguugucuggccacacaagcuugugucuauagguaug	ssa-mir-100a-2	5p			2	gi|354349261|gb|AGKD01109480.1|_Salmo_salar_Contig_109496,_whole_genome_shotgun_sequence:6517..6574:+	gi|354451370|gb|AGKD01007675.1|_Salmo_salar_Contig_007676,_whole_genome_shotgun_sequence:6602..6659:+
7	ucaguuaucacugugcugaugcu	uacaguacugugauaacugaag	ucaguuaucacugugcugaugcuguccaucuuaaagguacaguacugugauaacugaag	ssa-mir-101a-1	3p	lever1 p og q		2	gi|354406406|gb|AGKD01052630.1|_Salmo_salar_Contig_052634,_whole_genome_shotgun_sequence:5384..5443:+	gi|354284580|gb|AGKD01173948.1|_Salmo_salar_Contig_173973,_whole_genome_shotgun_sequence:4073..4132:-
8	ucaguuaucacugugcugaugcu	uacaguacugugauaacugaag	ucaguuaucacugugcugaugcuguccauuuuaaagguacaguacugugauaacugaag	ssa-mir-101a-2	3p	lever1 p og q		1	gi|354446758|gb|AGKD01012284.1|_Salmo_salar_Contig_012285,_whole_genome_shotgun_sequence:3308..3367:-
9	caguuaucaugguaccggugcugu	uacaguacuaugauaacugaa	caguuaucaugguaccggugcugugucccugucaaguacaguacuaugauaacugaa	ssa-mir-101b-1	3p	NB identisk med 101-b-3		1	gi|354412039|gb|AGKD01046997.1|_Salmo_salar_Contig_047001,_whole_genome_shotgun_sequence:2907..2963:+
10	caguuaucaugguaccggugcugu	uacaguacuaugauaacugaa	caguuaucaugguaccggugcugugugccugucaaguacaguacuaugauaacugaa	ssa-mir-101b-2	3p	lever1 p og q		2	gi|354378991|gb|AGKD01080045.1|_Salmo_salar_Contig_080054,_whole_genome_shotgun_sequence:11637..11693:-	gi|354198757|gb|AGKD01259729.1|_Salmo_salar_Contig_259760,_whole_genome_shotgun_sequence:1457..1513:+
11	agccucuuuaugaugcugccuugu	agcagcauuguacagggcuauga	agccucuuuaugaugcugccuuguggaaucuggaucaagcagcauuguacagggcuauga	ssa-mir-103	3p			1	gi|354004860|gb|AGKD01453610.1|_Salmo_salar_Contig_453924,_whole_genome_shotgun_sequence:49..109:+
12	uaaagugcuuacagugcaggua	ccgcaaugugagcacuucuguc	uaaagugcuuacagugcagguaaugguuauguccuaccuaccgcaaugugagcacuucuguc	ssa-mir-106a-1	5p			3	gi|354123165|gb|AGKD01335321.1|_Salmo_salar_Contig_335428,_whole_genome_shotgun_sequence:4685..4746:+	gi|354449516|gb|AGKD01009527.1|_Salmo_salar_Contig_009528,_whole_genome_shotgun_sequence:5181..5242:+	gi|354190312|gb|AGKD01268174.1|_Salmo_salar_Contig_268205,_whole_genome_shotgun_sequence:7098..7159:+
13	uaaagugcuuacagugcaggua	ccgcaaugugagcacuucuguc	uaaagugcuuacagugcagguaaugguuauucccuauaucuaccgcaaugugagcacuucuguc	ssa-mir-106a-2	5p			1	gi|354409868|gb|AGKD01049168.1|_Salmo_salar_Contig_049172,_whole_genome_shotgun_sequence:15866..15929:-
14	aaaagugcuuacagugcaggua	ccugcaguaugagcacuucuuuca	aaaagugcuuacagugcagguaguggcgaugcccagccuaccugcaguaugagcacuucuuuca	ssa-mir-106b	5p			1	gi|354329298|gb|AGKD01129230.1|_Salmo_salar_Contig_129251,_whole_genome_shotgun_sequence:539..603:-
15	agcuucuuuacaguguugccuug	agcagcauuguacagggcuauc	agcuucuuuacaguguugccuuguggcauggagaucaagcagcauuguacagggcuauc	ssa-mir-107	3p	lever1 q		2	gi|354446290|gb|AGKD01012752.1|_Salmo_salar_Contig_012753,_whole_genome_shotgun_sequence:26776..26835:-	gi|354458390|gb|AGKD01000659.1|_Salmo_salar_Contig_000659,_whole_genome_shotgun_sequence:21396..21455:+
16	uacccuguagauccggauuugu	caaauucgugucuaagggagu	uacccuguagauccggauuugugugaacagacucacggucacaaauucgugucuaagggagu	ssa-mir-10a-1	5p	lever1 p		1	gi|354139673|gb|AGKD01318813.1|_Salmo_salar_Contig_318886,_whole_genome_shotgun_sequence:2374..2439:+
17	uacccuguagaaccgaauuugu	caaguacgucucuacaggaaua	uacccuguagaaccgaauuuguguuaauauauuacaaucgcaaguacgucucuacaggaaua	ssa-mir-10b-4	5p			1	gi|354394874|gb|AGKD01064162.1|_Salmo_salar_Contig_064169,_whole_genome_shotgun_sequence:5164..5226:+
18	uacccuguagaaccgaauuugu	caaguacgucucuacaggaaua	uacccuguagaaccgaauuuguguuaauagauaacaaucgcaaguacgucucuacaggaaua	ssa-mir-10b-1	5p			1	gi|354408481|gb|AGKD01050555.1|_Salmo_salar_Contig_050559,_whole_genome_shotgun_sequence:2942..3004:+
19	uacccuguagaaccgaauuugu	acagauucgauucuaggggagu	uacccuguagaaccgaauuugugugauaaaacaagucacagauucgauucuaggggagu	ssa-mir-10b-2	5p			1	gi|354374434|gb|AGKD01084602.1|_Salmo_salar_Contig_084611,_whole_genome_shotgun_sequence:3757..3816:+
20	uacccuguagaaccgaauuugu	acagauucgauucuaggggagu	uacccuguagaaccgaauuugugugauaaaacaacagucacagauucgauucuaggggagu	ssa-mir-10b-3	5p			2	gi|354252642|gb|AGKD01205885.1|_Salmo_salar_Contig_205911,_whole_genome_shotgun_sequence:11977..12038:-	gi|354178027|gb|AGKD01280459.1|_Salmo_salar_Contig_280490,_whole_genome_shotgun_sequence:4670..4731:+
21	uacccuguagauccggauuugu	caaauucauaucuaagggagu	uacccuguagauccggauuugugugaacagacucacggucacaaauucauaucuaagggagu	ssa-mir-10a-2	5p			2	gi|354329099|gb|AGKD01129429.1|_Salmo_salar_Contig_129450,_whole_genome_shotgun_sequence:1328..1390:-	gi|354457560|gb|AGKD01001489.1|_Salmo_salar_Contig_001489,_whole_genome_shotgun_sequence:7443..7505:+
22	cacccuguagaaccgaauuugu	caaauucgccucuacggga	cacccuguagaaccgaauuuguguuuacaauuaacaaccgcaaauucgccucuacggga	ssa-mir-10d-1	5p			2	gi|354400493|gb|AGKD01058543.1|_Salmo_salar_Contig_058547,_whole_genome_shotgun_sequence:13419..13478:+	gi|354120766|gb|AGKD01337720.1|_Salmo_salar_Contig_337831,_whole_genome_shotgun_sequence:1723..1782:+
23	cacccuguagaaccgaauuugu	caaauucgccucuacggga	cacccuguagaaccgaauuuguguuaacaauacgcaaccgcaaauucgccucuacggga	ssa-mir-10d-2	5p			1	gi|354305926|gb|AGKD01152602.1|_Salmo_salar_Contig_152627,_whole_genome_shotgun_sequence:2825..2884:+
24	uggagugugacaaugguguuug	aacgccauuauuacacuauaua	uggagugugacaaugguguuuguguccucugcugucaaacgccauuauuacacuauaua	ssa-mir-122-1	5p	lever1 p og q		2	gi|354377869|gb|AGKD01081167.1|_Salmo_salar_Contig_081176,_whole_genome_shotgun_sequence:6440..6498:+	gi|354415251|gb|AGKD01043785.1|_Salmo_salar_Contig_043789,_whole_genome_shotgun_sequence:2887..2945:+
25	uggagugugacaaugguguuug	aacgccauuaucacacuaaaua	uggagugugacaaugguguuuguguucucugcaaucaaacgccauuaucacacuaaaua	ssa-mir-122-2	5p	lever1 p og q		1	gi|354442837|gb|AGKD01016205.1|_Salmo_salar_Contig_016206,_whole_genome_shotgun_sequence:10327..10385:-
26	ucccugagacccuaacuuguga	acggguuggguucucgggagcu	ucccugagacccuaacuugugacuuuuuccugugaugugcacggguuggguucucgggagcu	ssa-mir-125a-1	5p	lever1 p og q		1	gi|354257481|gb|AGKD01201046.1|_Salmo_salar_Contig_201072,_whole_genome_shotgun_sequence:640..702:+
27	ucccugagacccuaacuuguga	acggguuaggcucuugggacgc	ucccugagacccuaacuugugagcucucuccaugaaaaaucacggguuaggcucuugggacgc	ssa-mir-125a-2	5p	lever1 p og q		2	gi|354401915|gb|AGKD01057121.1|_Salmo_salar_Contig_057125,_whole_genome_shotgun_sequence:6930..6993:-	gi|354060620|gb|AGKD01397850.1|_Salmo_salar_Contig_398101,_whole_genome_shotgun_sequence:61..124:-
28	ucccugagacccuuaaccuguga	acaggugagguccucgggaa	ucccugagacccuuaaccugugaggucauaguaggucacaggugagguccucgggaa	ssa-mir-125b-1	5p			1	gi|354370420|gb|AGKD01088616.1|_Salmo_salar_Contig_088626,_whole_genome_shotgun_sequence:5594..5651:-
29	ucccugagacccuuaaccuguga	caggugagguccuugggaac	ucccugagacccuuaaccugugauuacuucaagaucacaggugagguccuugggaac	ssa-mir-125b-2	5p			1	gi|354353630|gb|AGKD01105406.1|_Salmo_salar_Contig_105421,_whole_genome_shotgun_sequence:4484..4541:+
30	ucccugagacccuuaaccuguga	acaggugaggaccuugggaaca	ucccugagacccuuaaccugugacuacuuuaaaggucacaggugaggaccuugggaaca	ssa-mir-125b-3	5p			1	gi|354417989|gb|AGKD01041047.1|_Salmo_salar_Contig_041051,_whole_genome_shotgun_sequence:9229..9288:+
31	cauuauuacuuuugguacgcg	ucguaccgugaguaauaaugca	cauuauuacuuuugguacgcgcuaggccagucucaaacucguaccgugaguaauaaugca	ssa-mir-126-1	5p	lever1 p og q		1	gi|354441483|gb|AGKD01017559.1|_Salmo_salar_Contig_017560,_whole_genome_shotgun_sequence:12815..12875:-
32	cauuauuacuuuugguacgcg	ucguaccgugaguaauaaugca	cauuauuacuuuugguacgcgcuaugccaaacucuacucguaccgugaguaauaaugca	ssa-mir-126-2	5p	lever1 p og q		1	gi|354411507|gb|AGKD01047529.1|_Salmo_salar_Contig_047533,_whole_genome_shotgun_sequence:3482..3541:+
33	cauuauuacuuuugguacgcg	ucguaccgugaguaauaaugca	cauuauuacuuuugguacgcgcuaugccaaacucaacucguaccgugaguaauaaugca	ssa-mir-126-3	5p	lever1 p og q		1	gi|354420192|gb|AGKD01038844.1|_Salmo_salar_Contig_038848,_whole_genome_shotgun_sequence:15194..15253:-
34	cauuauuacuuuugguacgcg	ucguaccgugaguaauaaugca	cauuauuacuuuugguacgcgcucggccagucucaaacucguaccgugaguaauaaugca	ssa-mir-126-4	5p	lever1 p og q		1	gi|354359191|gb|AGKD01099845.1|_Salmo_salar_Contig_099858,_whole_genome_shotgun_sequence:6215..6275:-
35	cggggccgggacgcugucugaga	ucacagugaaccggucucuuu	cggggccgggacgcugucugagaguucuaugauucucacagugaaccggucucuuu	ssa-mir-128-1	3p	lever1 p og q		2	gi|354333039|gb|AGKD01125489.1|_Salmo_salar_Contig_125509,_whole_genome_shotgun_sequence:1424..1480:+	gi|354366380|gb|AGKD01092656.1|_Salmo_salar_Contig_092667,_whole_genome_shotgun_sequence:5314..5370:+
36	cggggccggggcacugucugaga	ucacagugaaccggucucuuu	cggggccggggcacugucugagaggccuaugauucucacagugaaccggucucuuu	ssa-mir-128-2	3p	lever1 p og q		1	gi|354391930|gb|AGKD01067106.1|_Salmo_salar_Contig_067113,_whole_genome_shotgun_sequence:2210..2266:-
37	cggggccggggcgcugucugaga	ucacagugaaccggucucuuu	cggggccggggcgcugucugagaggccuauaauucucacagugaaccggucucuuu	ssa-mir-128-3	3p	lever1 p og q		2	gi|354415870|gb|AGKD01043166.1|_Salmo_salar_Contig_043170,_whole_genome_shotgun_sequence:1859..1915:-
38	gggggccguuacacuguaaga	ucacagugaaccggucucuuu	gggggccguuacacuguaagagauguagucugaggucucacagugaaccggucucuuu	ssa-mir-128-4	3p			1	gi|354313506|gb|AGKD01145022.1|_Salmo_salar_Contig_145045,_whole_genome_shotgun_sequence:1456..1514:-
39	cuuuuugcggucugggcuugc	aagcccuuaccccaaaaagcau	cuuuuugcggucugggcuugcuguucauaaauaucagucugggaagcccuuaccccaaaaagcau	ssa-mir-129-1	5p			1	gi|354439458|gb|AGKD01019582.1|_Salmo_salar_Contig_019583,_whole_genome_shotgun_sequence:2559..2624:-
40	cuuuuugcggucugggcuugc	aagcccuuaccccaaaaagcau	cuuuuugcggucugggcuugcuguuaacacaccucaacccaggaagcccuuaccccaaaaagcau	ssa-mir-129-2	5p			1	gi|354300828|gb|AGKD01157700.1|_Salmo_salar_Contig_157725,_whole_genome_shotgun_sequence:4070..4135:-
41	cuuuuugcggucugggcuugc	aagcccuuaccccaaaaaguau	cuuuuugcggucugggcuugcuguucauaaggcaguagccaggaagcccuuaccccaaaaaguau	ssa-mir-129-3	5p			1	gi|354300964|gb|AGKD01157564.1|_Salmo_salar_Contig_157589,_whole_genome_shotgun_sequence:618..683:+
42	acucuuucccuguugcacuacu	cagugcaacaaugaaagggca	acucuuucccuguugcacuacugugggagcuguagcuagcagugcaacaaugaaagggca	ssa-mir-130a-1	5p	lever1 p og q		1	gi|354043891|gb|AGKD01414579.1|_Salmo_salar_Contig_414850,_whole_genome_shotgun_sequence:1309..1369:-
43	gccccuuuuguauuguacuacu	cagugcaauguuaaaagggca	gccccuuuuguauuguacuacuggugauccuucaaugaagcagugcaauguuaaaagggca	ssa-mir-130b-1	3p	lever1 p og q		2	gi|354167325|gb|AGKD01291161.1|_Salmo_salar_Contig_291201,_whole_genome_shotgun_sequence:2133..2194:+	gi|354362257|gb|AGKD01096779.1|_Salmo_salar_Contig_096792,_whole_genome_shotgun_sequence:7003..7064:-
44	ugccccuuuuauauuguccuacu	cagugcaauguuaaaagggca	ugccccuuuuauauuguccuacuggugacccucuaaugaaagcagugcaauguuaaaagggca	ssa-mir-130b-2	3p			1	gi|354313218|gb|AGKD01145310.1|_Salmo_salar_Contig_145333,_whole_genome_shotgun_sequence:1882..1945:+
45	acucuuucccuguugcacuacu	cagugcaauaaugaaagggcauc	acucuuucccuguugcacuacugugggagcuguagcuagcagugcaauaaugaaagggcauc	ssa-mir-130a-2	5p	lever1 p og q		1	gi|354254749|gb|AGKD01203778.1|_Salmo_salar_Contig_203804,_whole_genome_shotgun_sequence:2426..2486:+
46	gcucuuuuaauguuguacuacu	cagugcaauauuaaaagggca	gcucuuuuaauguuguacuacugugaaaucagaugagcagugcaauauuaaaagggca	ssa-mir-130d-1	3p			1	gi|354322613|gb|AGKD01135915.1|_Salmo_salar_Contig_135936,_whole_genome_shotgun_sequence:1678..1736:+
47	gcccuuuuacugcuguacuacu	cagugcaauauuaaaagggca	gcccuuuuacugcuguacuacugugaaaucagaugagcagugcaauauuaaaagggca	ssa-mir-130d-2	3p			1	gi|354187706|gb|AGKD01270780.1|_Salmo_salar_Contig_270811,_whole_genome_shotgun_sequence:983..1041:+
48	gccccuuuucuauugcacuacu	cagugcaauauuaaaagggca	gccccuuuucuauugcacuacuggguaaagagaugagcagugcaauauuaaaagggca	ssa-mir-130d-3	3p			1	gi|354449406|gb|AGKD01009637.1|_Salmo_salar_Contig_009638,_whole_genome_shotgun_sequence:21098..21156:+
49	accguggcuuuagauuguuacu	uaacagucuacagccauggucg	accguggcuuuagauuguuacucuagagacagcaccaugguaacagucuacagccauggucg	ssa-mir-132-1	5p			1	gi|354426557|gb|AGKD01032479.1|_Salmo_salar_Contig_032482,_whole_genome_shotgun_sequence:12511..12573:+
50	accguggcuuuagauuguuacu	uaacagucuacagccauggucg	accguggcuuuagauuguuacuguagagacgguaacaugguaacagucuacagccauggucg	ssa-mir-132-2	5p			1	gi|354359840|gb|AGKD01099196.1|_Salmo_salar_Contig_099209,_whole_genome_shotgun_sequence:5236..5298:+
51	accguggcauuagauuguuacu	uaacagucuacagccauggucg	accguggcauuagauuguuacuguagaaacagcaccacugguaacagucuacagccauggucg	ssa-mir-132-3	3p			1	gi|354412718|gb|AGKD01046318.1|_Salmo_salar_Contig_046322,_whole_genome_shotgun_sequence:4564..4627:-
52	accguggcauuagauuguuacu	uaacagucuacagccauggucg	accguggcauuagauuguuacuguagcaacagcaccacugguaacagucuacagccauggucg	ssa-mir-132-4	3p			1	gi|354398643|gb|AGKD01060393.1|_Salmo_salar_Contig_060398,_whole_genome_shotgun_sequence:3616..3679:+
53	aggacuguccaaccugagaau	aucucagguucgucagcccaug	aggacuguccaaccugagaauggugacuuuaggcucaaucucagguucgucagcccaug	ssa-mir-1338	5p			2	gi|354148959|gb|AGKD01309527.1|_Salmo_salar_Contig_309578,_whole_genome_shotgun_sequence:415..474:-	gi|354406005|gb|AGKD01053031.1|_Salmo_salar_Contig_053035,_whole_genome_shotgun_sequence:4260..4319:-
54	agcugguaaaauggaaccaaa	uugguccccuucaaccagcugu	agcugguaaaauggaaccaaaucaacuguucaauggauuugguccccuucaaccagcugu	ssa-mir-133-1	3p			1	gi|354355024|gb|AGKD01104012.1|_Salmo_salar_Contig_104027,_whole_genome_shotgun_sequence:6204..6264:+
55	agcugguaaaaaggaaccaaauc	uugguccccuucaaccagcugu	agcugguaaaaaggaaccaaaucaccucuugaauggauuugguccccuucaaccagcugu	ssa-mir-133-4	3p			2	gi|354424932|gb|AGKD01034104.1|_Salmo_salar_Contig_034108,_whole_genome_shotgun_sequence:15076..15136:+	gi|354418812|gb|AGKD01040224.1|_Salmo_salar_Contig_040228,_whole_genome_shotgun_sequence:5612..5672:-
56	agcugguaaaauggaaccaaa	uugguccccuucaaccagcugu	agcugguaaaauggaaccaaaucaacuguugaauggauuugguccccuucaaccagcugu	ssa-mir-133-5	3p			1	gi|354102687|gb|AGKD01355783.1|_Salmo_salar_Contig_355933,_whole_genome_shotgun_sequence:656..716:+
57	gcuggucaaacggaaccaaguc	uuugguccccuucaaccagcu	gcuggucaaacggaaccaagucagguguuuuagugagguuugguccccuucaaccagcu	ssa-mir-133-2	3p			1	gi|354438144|gb|AGKD01020894.1|_Salmo_salar_Contig_020897,_whole_genome_shotgun_sequence:2200..2259:+
58	gcuggucaaacggaaccaaguc	uuugguccccuucaaccagcu	gcuggucaaacggaaccaagucagguguuucagugagguuugguccccuucaaccagcu	ssa-mir-133-3	3p			2	gi|354338004|gb|AGKD01120737.1|_Salmo_salar_Contig_120756,_whole_genome_shotgun_sequence:15..74:+	gi|354004849|gb|AGKD01453621.1|_Salmo_salar_Contig_453935,_whole_genome_shotgun_sequence:892..951:+
59	uauggcuuuuuauuccuaucuga	uauagggauggaagccaugca	uauggcuuuuuauuccuaucugacugcguugaggguucauauagggauggaagccaugca	ssa-mir-135-a	5p			2	gi|354427400|gb|AGKD01031636.1|_Salmo_salar_Contig_031639,_whole_genome_shotgun_sequence:1812..1872:+	gi|354392953|gb|AGKD01066083.1|_Salmo_salar_Contig_066090,_whole_genome_shotgun_sequence:533..593:-
60	uauggcuuucuauuccuauguga	cauguaggguuuaaagccauug	uauggcuuucuauuccuaugugauuucucucugguaugucauguaggguuuaaagccauug	ssa-mir 135b-1	5p			3	gi|354385286|gb|AGKD01073750.1|_Salmo_salar_Contig_073758,_whole_genome_shotgun_sequence:2048..2109:-	gi|354456756|gb|AGKD01002291.1|_Salmo_salar_Contig_002291,_whole_genome_shotgun_sequence:2792..2853:+	gi|354410569|gb|AGKD01048467.1|_Salmo_salar_Contig_048471,_whole_genome_shotgun_sequence:376..437:-
61	uauggcuuuuuauuccuacguga	auguagggauagaagccacu	uauggcuuuuuauuccuacgugaggauagauguguucauguagggauagaagccacu	ssa-mir-135c-1	5p			2	gi|354445726|gb|AGKD01013316.1|_Salmo_salar_Contig_013317,_whole_genome_shotgun_sequence:2152..2209:+	gi|354433186|gb|AGKD01025850.1|_Salmo_salar_Contig_025853,_whole_genome_shotgun_sequence:2825..2882:-
62	uauggcuuucuauuccuauguga	cacguaggguccaaagccauug	uauggcuuucuauuccuaugugauuuucucuacugucacguaggguccaaagccauug	ssa-mir-135b-2	5p			1	gi|354112030|gb|AGKD01346440.1|_Salmo_salar_Contig_346569,_whole_genome_shotgun_sequence:1017..1075:-
63	uauggcuuucuauuccuauguga	acauaggguccaaagccauug	uauggcuuucuauuccuaugugauuuuuucuacugucacauaggguccaaagccauug	ssa-mir-135b-3	5p			1	gi|354361971|gb|AGKD01097065.1|_Salmo_salar_Contig_097078,_whole_genome_shotgun_sequence:1155..1213:+
64	uauggcuuuuuauuccuacguga	auguagggauagaagccacu	uauggcuuuuuauuccuacgugaggguagauguguucauguagggauagaagccacu	ssa-mir-135c-2	5p			1	gi|354423782|gb|AGKD01035254.1|_Salmo_salar_Contig_035258,_whole_genome_shotgun_sequence:13540..13597:-
65	acggguauucuuggguugauaa	uuauugcuugagaauacgcguag	acggguauucuuggguugauaauacagaugucgauguuauugcuugagaauacgcguag	ssa-mir-137-1	3p			2	gi|354434181|gb|AGKD01024855.1|_Salmo_salar_Contig_024858,_whole_genome_shotgun_sequence:2593..2652:-	gi|354379487|gb|AGKD01079549.1|_Salmo_salar_Contig_079558,_whole_genome_shotgun_sequence:7395..7454:+
66	acggguauucuuggguugauaa	uuauugcuugagaauacgcguag	acggguauucuuggguugauaauacagauguggauguuauugcuugagaauacgcguag	ssa-mir-137-2	3p			1	gi|354451300|gb|AGKD01007745.1|_Salmo_salar_Contig_007746,_whole_genome_shotgun_sequence:7493..7552:-
67	agcugguguugugaaucaggccg	gcuauuucacaacaccagggu	agcugguguugugaaucaggccgaugccacacacccgcuauaacccggcuauuucacaacaccagggu	ssa-mir-138-1	5p			2	gi|354445371|gb|AGKD01013671.1|_Salmo_salar_Contig_013672,_whole_genome_shotgun_sequence:6482..6550:-	gi|354201038|gb|AGKD01257448.1|_Salmo_salar_Contig_257478,_whole_genome_shotgun_sequence:5797..5865:+
68	agcugguguugugaaucaggccg	gcuauuucacaacaccagggu	agcugguguugugaaucaggccgaugccacacaccugcuauaacccggcuauuucacaacaccagggu	ssa-mir-138-2	5p			1	gi|354458440|gb|AGKD01000609.1|_Salmo_salar_Contig_000609,_whole_genome_shotgun_sequence:5748..5816:-
69	agcugguguugugaaucaggccg	cuacuucccaacaccaggguc	agcugguguugugaaucaggccgcugugguguugagaccggcuacuucccaacaccaggguc	ssa-mir-138-3	5p			1	gi|354308229|gb|AGKD01150299.1|_Salmo_salar_Contig_150323,_whole_genome_shotgun_sequence:1099..1161:+
70	agcugguguugugaaucaggccg	ggcuucuucccaacaccagggu	agcugguguugugaaucaggccgcuauagugccagacacggcuucuucccaacaccagggu	ssa-mir-138-4	5p			3	gi|354333061|gb|AGKD01125467.1|_Salmo_salar_Contig_125487,_whole_genome_shotgun_sequence:6970..7031:-	gi|354442971|gb|AGKD01016071.1|_Salmo_salar_Contig_016072,_whole_genome_shotgun_sequence:7373..7434:+	gi|354198991|gb|AGKD01259495.1|_Salmo_salar_Contig_259526,_whole_genome_shotgun_sequence:284..345:+
71	ucuacagugcaugugucuccagu	uggagauauggcucuguuggaau	ucuacagugcaugugucuccaguguuugugugcuacuggagauauggcucuguuggaau	ssa-mir-139-1	5p			1	gi|354019695|gb|AGKD01438775.1|_Salmo_salar_Contig_439070,_whole_genome_shotgun_sequence:356..415:+
72	ucuacagugcaugugucuccagu	uggagaggcaguucugugugagu	ucuacagugcaugugucuccagugaauaugagcuacuggagaggcaguucugugugagu	ssa-mir-139-2	5p			1	gi|354364896|gb|AGKD01094140.1|_Salmo_salar_Contig_094152,_whole_genome_shotgun_sequence:4391..4450:-
73	cagugguuuuacccuaugguag	uaccacaggguagaaccacgga	cagugguuuuacccuaugguagguuacgucaugcuguucuaccacaggguagaaccacgga	ssa-mir-140	3p			1	gi|354431140|gb|AGKD01027896.1|_Salmo_salar_Contig_027899,_whole_genome_shotgun_sequence:2199..2260:-
74	uccauaaaguagagaguacuac	uguaguguuuccuacuuuauggau	uccauaaaguagagaguacuacuaaacuccucugcacaguguaguguuuccuacuuuauggau	ssa-mir-142b	5p			2	gi|354434072|gb|AGKD01024964.1|_Salmo_salar_Contig_024967,_whole_genome_shotgun_sequence:4649..4712:-	gi|354156846|gb|AGKD01301640.1|_Salmo_salar_Contig_301682,_whole_genome_shotgun_sequence:604..667:+
75	cauaaaguagaaagcacuacu	aguguuuccuacuuuauggaug	cauaaaguagaaagcacuacuaaacuccucaccacaguguaguguuuccuacuuuauggaug	ssa-mir-142a-1	5p	lever1 p og q		2	gi|354449842|gb|AGKD01009203.1|_Salmo_salar_Contig_009204,_whole_genome_shotgun_sequence:5228..5290:+	gi|354002049|gb|AGKD01456421.1|_Salmo_salar_Contig_456736,_whole_genome_shotgun_sequence:4151..4213:+
76	cauaaaguagaaagcacuacu	aguguuuccuacuuuauggaug	cauaaaguagaaagcacuacuaaacuccucgccacaguguaguguuuccuacuuuauggaug	ssa-mir-142a-2	5p	lever1 p og q		1	gi|354359028|gb|AGKD01100008.1|_Salmo_salar_Contig_100021,_whole_genome_shotgun_sequence:2061..2123:-
77	ggugcagugcugcaucucuggu	ugagaugaagcacuguagcuc	ggugcagugcugcaucucuggucaauugggagucugagaugaagcacuguagcuc	ssa-mir-143	3p	lever1 q		1	gi|354379080|gb|AGKD01079956.1|_Salmo_salar_Contig_079965,_whole_genome_shotgun_sequence:770..825:+
78	ggauaucaucauauacuguaaguu	cuacaguauagaugauguac	ggauaucaucauauacuguaaguucguuauggugacacuacaguauagaugauguac	ssa-mir-144	5p			2	gi|354326875|gb|AGKD01131653.1|_Salmo_salar_Contig_131674,_whole_genome_shotgun_sequence:1824..1881:+	gi|354419876|gb|AGKD01039160.1|_Salmo_salar_Contig_039164,_whole_genome_shotgun_sequence:12794..12851:-
79	guccaguuuucccaggaaucccu	auuccuggaaauacuguucuu	guccaguuuucccaggaaucccuugggcaaucaacaacggggauuccuggaaauacuguucuu	ssa-mir-145-1	3p			1	gi|354244842|gb|AGKD01213685.1|_Salmo_salar_Contig_213711,_whole_genome_shotgun_sequence:99..162:+
80	guccaguuuucccaggaaucccu	auuccuggaaauacuguucuu	guccaguuuucccaggaaucccuugggcaaucacaagggggauuccuggaaauacuguucuu	ssa-mir-145-2	3p			1	gi|354379080|gb|AGKD01079956.1|_Salmo_salar_Contig_079965,_whole_genome_shotgun_sequence:1174..1236:+
81	ugagaacugaauuccauagaugg	aucuaugggcucaguucuucugg	ugagaacugaauuccauagaugguggcuacaggagaugucaucuaugggcucaguucuucugg	ssa-mir-146a-1	5p	lever1 p og q		2	gi|354049742|gb|AGKD01408728.1|_Salmo_salar_Contig_408991,_whole_genome_shotgun_sequence:4659..4722:+	gi|354392235|gb|AGKD01066801.1|_Salmo_salar_Contig_066808,_whole_genome_shotgun_sequence:7170..7233:+
82	ugagaacugaauuccauagaugg	aucuaugggcucaguucuucugg	ugagaacugaauuccauagaugguggcuacuggagaugucaucuaugggcucaguucuucugg	ssa-mir-146a-2	5p	lever1 p og q		1	gi|354394468|gb|AGKD01064568.1|_Salmo_salar_Contig_064575,_whole_genome_shotgun_sequence:4822..4885:+
83	ugagaacugaaguccauagaugg	aucuauggacucaauucuucuu	ugagaacugaaguccauagaugguaguugcucagauagacaucuauggacucaauucuucuu	ssa-mir-146b	5p			2	gi|354248084|gb|AGKD01210443.1|_Salmo_salar_Contig_210469,_whole_genome_shotgun_sequence:3921..3982:+	gi|354147287|gb|AGKD01311199.1|_Salmo_salar_Contig_311252,_whole_genome_shotgun_sequence:336..397:+
84	ugagaacugaauuccauagaugg	aucuauggauucaguucuucu	ugagaacugaauuccauagaugguaguugcucagauagacaucuauggauucaguucuucu	ssa-mir-146a-3	5p	lever1 p		1	gi|354345080|gb|AGKD01113661.1|_Salmo_salar_Contig_113678,_whole_genome_shotgun_sequence:5542..5603:-
85	ugagaacugaauuccaaggguu	cccauggagcucaguucuuaag	ugagaacugaauuccaaggguuguauuucugaagucagcccauggagcucaguucuuaag	ssa-mir-146d-1	5p			1	gi|354411145|gb|AGKD01047891.1|_Salmo_salar_Contig_047895,_whole_genome_shotgun_sequence:2654..2714:+			gi|354043170|gb|AGKD01415300.1|_Salmo_salar_Contig_415573,_whole_genome_shotgun_sequence:3281..3341:-
86	ugagaacugaauuccaaggguu	cccauggggcucaguucuuaaac	ugagaacugaauuccaaggguuguauuucugaagucagcccauggggcucaguucuuaaac	ssa-mir-146d-2	5p			1	gi|354375728|gb|AGKD01083308.1|_Salmo_salar_Contig_083317,_whole_genome_shotgun_sequence:7982..8043:+
87	aaguucugugauacacuucgacu	ucagugcauuacagaacuuugu	aaguucugugauacacuucgacucuaauuguuugcagucagugcauuacagaacuuugu	ssa-mir-148a	3p	lever1 p og q		3	gi|354119273|gb|AGKD01339213.1|_Salmo_salar_Contig_339326,_whole_genome_shotgun_sequence:5915..5974:+	gi|354117122|gb|AGKD01341364.1|_Salmo_salar_Contig_341477,_whole_genome_shotgun_sequence:6634..6693:+	gi|354455136|gb|AGKD01003910.1|_Salmo_salar_Contig_003911,_whole_genome_shotgun_sequence:7380..7439:-
88	aaguucggugauacacuucgacu	ucagugcauuacagaacuuuau	aaguucggugauacacuucgacucuaauuguuugcagucagugcauuacagaacuuuau	ssa-mir-148b	5p	lever1 p og q		1	gi|354393765|gb|AGKD01065271.1|_Salmo_salar_Contig_065278,_whole_genome_shotgun_sequence:5723..5778:+
89	ucucccaauccuuguaccagu	cugggcaugguuuggggggggc	ucucccaauccuuguaccagugucugauuuuaagcugacgcugggcaugguuuggggggggc	ssa-mir-150	5p			1	gi|354401802|gb|AGKD01057234.1|_Salmo_salar_Contig_057238,_whole_genome_shotgun_sequence:192..254:+
90	caaguucugugauacacuuaggcu	ucagugcauaacagaacuuug	caaguucugugauacacuuaggcucugagucugugguagucagugcauaacagaacuuugg	ssa-mir-152	3p	lever1 p og q		2	gi|354361920|gb|AGKD01097116.1|_Salmo_salar_Contig_097129,_whole_genome_shotgun_sequence:7364..7424:+	gi|354141740|gb|AGKD01316746.1|_Salmo_salar_Contig_316812,_whole_genome_shotgun_sequence:499..559:-	gi|354433482|gb|AGKD01025554.1|_Salmo_salar_Contig_025557,_whole_genome_shotgun_sequence:21047..21107:+	gi|354375201|gb|AGKD01083835.1|_Salmo_salar_Contig_083844,_whole_genome_shotgun_sequence:10519..10579:-
91	ggcauuuuugugauuugcagcu	uugcauagucacaaaaaugauc	ggcauuuuugugauuugcagcuaguagucuggguccaguugcauagucacaaaaaugauc	ssa-mir-153a-1	3p			1	gi|354194822|gb|AGKD01263664.1|_Salmo_salar_Contig_263695,_whole_genome_shotgun_sequence:865..925:+
92	ucauuuuugugacguugcagcu	uugcauagucacaaaagugauc	ucauuuuugugacguugcagcuaguaauaugagcccaguugcauagucacaaaagugauc	ssa-mir-153b	3p			1	gi|354376366|gb|AGKD01082670.1|_Salmo_salar_Contig_082679,_whole_genome_shotgun_sequence:3865..3925:+
93	ucaucuuugugauuugcagcu	uugcauagucacaaaaaugauc	ucaucuuugugauuugcagcuaguagucuggguccaguugcauagucacaaaaaugauc	ssa-mir-153a-2	3p			1	gi|354393828|gb|AGKD01065208.1|_Salmo_salar_Contig_065215,_whole_genome_shotgun_sequence:4037..4096:+
94	uuaaugcuaaucgugauaggggu	caccuagcauguaagcauuagc	uuaaugcuaaucgugauagggguucuguuguuuaaaaaaaagacaccuagcauguaagcauuagc	ssa-mir-155-1	5p			1	gi|354243091|gb|AGKD01215436.1|_Salmo_salar_Contig_215462,_whole_genome_shotgun_sequence:509..573:+
95	uuaaugcuaaucgugauaggggu	caccuagcauguaagcauuagc	uuaaugcuaaucgugauagggguucuguuguuaaaaaaaaagacaccuagcauguaagcauuagc	ssa-mir-155-2	5p			1	gi|354070533|gb|AGKD01387937.1|_Salmo_salar_Contig_388173,_whole_genome_shotgun_sequence:92..156:+
96	cguagcagcacgucaugguuugu	cagaccaugaagagcugcugcu	cguagcagcacgucaugguuuguagugauaguaaagaugcagaccaugaagagcugcugcu	ssa-mir-15a	5p	lever1 p og q		1	gi|354413093|gb|AGKD01045943.1|_Salmo_salar_Contig_045947,_whole_genome_shotgun_sequence:4165..4226:-
97	uagcagcacaucauguuuugc	caaaucauuaugugcugccgcu	uagcagcacaucauguuuugcagguaucuaaaagcaacuccaaaucauuaugugcugccgcu	ssa-mir-15b	5p			1	gi|354378776|gb|AGKD01080260.1|_Salmo_salar_Contig_080269,_whole_genome_shotgun_sequence:11836..11898:+
98	uagcagcgcaucaugguuuga	cgaaucaucauuugcugcuuua	uagcagcgcaucaugguuugaaacaguguugaaaagaugcgaaucaucauuugcugcuuua	ssa-mir-15c-1	5p			1	gi|354441185|gb|AGKD01017857.1|_Salmo_salar_Contig_017858,_whole_genome_shotgun_sequence:362..423:+
99	uagcagcgcaucaugguuuga	cgaaccaucauuugcugcuuua	uagcagcgcaucaugguuugaaacaauguuggaaaggugcgaaccaucauuugcugcuuua	ssa-mir-15c-2	5p			1	gi|354452782|gb|AGKD01006263.1|_Salmo_salar_Contig_006264,_whole_genome_shotgun_sequence:9164..9225:+
100	uagcagcacagaaugguuugu	caggccguacugugcugccgcagu	uagcagcacagaaugguuuguggguuacacagagaugcaggccguacugugcugccgcagu	ssa-mir-15d	5p			1	gi|354438264|gb|AGKD01020774.1|_Salmo_salar_Contig_020776,_whole_genome_shotgun_sequence:14146..14207:+
101	aagcagcacagaaugguuugu	caggcuguacugugcuguugcagu	aagcagcacagaaugguuuguggguaauacagggauacaggcuguacugugcuguugcagu	ssa-mir-15e	5p			3	gi|354134594|gb|AGKD01323892.1|_Salmo_salar_Contig_323975,_whole_genome_shotgun_sequence:73..134:-	gi|354389315|gb|AGKD01069721.1|_Salmo_salar_Contig_069728,_whole_genome_shotgun_sequence:1774..1835:+	gi|354447543|gb|AGKD01011499.1|_Salmo_salar_Contig_011500,_whole_genome_shotgun_sequence:14523..14584:+
102	uagcagcacguaaauauuggag	ccaguauuguucgugcugcuga	uagcagcacguaaauauuggaguuaaaacuacugcugaagccuccaguauuguucgugcugcuga	ssa-mir-16a-1	5p			1	gi|354437258|gb|AGKD01021778.1|_Salmo_salar_Contig_021781,_whole_genome_shotgun_sequence:5171..5236:-
103	uagcagcacguaaauauuggug	cccaauauuagcugugcugcuuc	uagcagcacguaaauauuggugugagaauagaccccaaccccaauauuagcugugcugcuuc	ssa-mir-16b	5p			1	gi|354441185|gb|AGKD01017857.1|_Salmo_salar_Contig_017858,_whole_genome_shotgun_sequence:505..567:+
104	uagcagcacguaaauauuggcg	cccaauauuagcugugcugcuuc	uagcagcacguaaauauuggcgugagaauacagaccccgaccccaauauuagcugugcugcuuc	ssa-mir-16c	5p			1	gi|354452782|gb|AGKD01006263.1|_Salmo_salar_Contig_006264,_whole_genome_shotgun_sequence:9315..9379:+
105	uagcagcacguaaauauuggag	uccaguauugacggugcuguuga	uagcagcacguaaauauuggaguucaccacugcugaagccuccaguauugacggugcuguuga	ssa-mir-16a-2	5p			2	gi|354389315|gb|AGKD01069721.1|_Salmo_salar_Contig_069728,_whole_genome_shotgun_sequence:2254..2317:+	gi|354447543|gb|AGKD01011499.1|_Salmo_salar_Contig_011500,_whole_genome_shotgun_sequence:15003..15066:+
106	caaagugcuuacagugcagguag	acugcaguggaggcacuucuagc	caaagugcuuacagugcagguaguguuauugaugaucuacugcaguggaggcacuucuagc	ssa-mir-17-1	5p			2	gi|354296024|gb|AGKD01162504.1|_Salmo_salar_Contig_162529,_whole_genome_shotgun_sequence:505..566:-	gi|354345469|gb|AGKD01113272.1|_Salmo_salar_Contig_113289,_whole_genome_shotgun_sequence:9323..9384:-
107	caaagugcuuacagugcagguag	cugcagugaaggcacuuuaagca	caaagugcuuacagugcagguagucuucuaauaucuacugcagugaaggcacuuuaagca	ssa-mir-17-2	5p			2	gi|354418346|gb|AGKD01040690.1|_Salmo_salar_Contig_040694,_whole_genome_shotgun_sequence:4060..4120:+	gi|354413421|gb|AGKD01045615.1|_Salmo_salar_Contig_045619,_whole_genome_shotgun_sequence:15121..15181:+
108	caaagugcuuacagugcagguag	cugcagugaaggcacuuuaagca	caaagugcuuacagugcagguagucaucuaauaucuacugcagugaaggcacuuuaagca	ssa-mir-17-3	5p			2	gi|354168311|gb|AGKD01290175.1|_Salmo_salar_Contig_290213,_whole_genome_shotgun_sequence:14..74:+	gi|354290726|gb|AGKD01167802.1|_Salmo_salar_Contig_167827,_whole_genome_shotgun_sequence:1111..1171:-
109	ggcuuguuuuaaguugccug	caggcagcuaaagcaagucug	ggcuuguuuuaaguugccugcgaccuguuuaaagacucaggcagcuaaagcaagucug	ssa-mir-1778	3p			4	gi|354446897|gb|AGKD01012145.1|_Salmo_salar_Contig_012146,_whole_genome_shotgun_sequence:8171..8229:+	gi|354238276|gb|AGKD01220251.1|_Salmo_salar_Contig_220277,_whole_genome_shotgun_sequence:6480..6538:-	gi|354141923|gb|AGKD01316563.1|_Salmo_salar_Contig_316628,_whole_genome_shotgun_sequence:583..641:+	gi|354422752|gb|AGKD01036284.1|_Salmo_salar_Contig_036288,_whole_genome_shotgun_sequence:27582..27640:+
110	uaaggugcaucuagugcagaua	cugcccuacgugcuccuucuggca	uaaggugcaucuagugcagauagugaaguagaccagcaccuacugcccuacgugcuccuucuggca	ssa-mir-18b	5p			2	gi|354290726|gb|AGKD01167802.1|_Salmo_salar_Contig_167827,_whole_genome_shotgun_sequence:980..1046:-	gi|354168311|gb|AGKD01290175.1|_Salmo_salar_Contig_290213,_whole_genome_shotgun_sequence:140..206:+
111	uaaggugcaucuaguguaguua	acugcccuaguugcuccuucuggc	uaaggugcaucuaguguaguuagugaaauagucuaguaucuacugcccuaguugcuccuucuggc	ssa-mir-18a	5p			2	gi|354305223|gb|AGKD01153305.1|_Salmo_salar_Contig_153330,_whole_genome_shotgun_sequence:8793..8858:-	gi|354260329|gb|AGKD01198198.1|_Salmo_salar_Contig_198224,_whole_genome_shotgun_sequence:5214..5279:-
112	aacauucaacgcugucggugagu	accaucgaccguuaaauguacc	aacauucaacgcugucggugaguuugagcaucuguccaaaaccaucgaccguuaaauguacc	ssa-mir-181a-1	5p			2	gi|354448855|gb|AGKD01010188.1|_Salmo_salar_Contig_010189,_whole_genome_shotgun_sequence:9698..9760:-	gi|354421250|gb|AGKD01037786.1|_Salmo_salar_Contig_037790,_whole_genome_shotgun_sequence:7643..7705:+
113	aacauucaacgcugucggugagu	accaucgaccguugacuguacc	aacauucaacgcugucggugaguuugagccucugacagaaaccaucgaccguugacuguacc	ssa-mir-181a-2	5p			1	gi|354432170|gb|AGKD01026866.1|_Salmo_salar_Contig_026869,_whole_genome_shotgun_sequence:744..806:+
114	aacauucaacgcugucggugagu	caucgacgguuggcuguacc	aacauucaacgcugucggugaguuugagccucugacagaaaccaucgacgguuggcuguacc	ssa-mir-181a-3	5p			1	gi|354342552|gb|AGKD01116189.1|_Salmo_salar_Contig_116207,_whole_genome_shotgun_sequence:1274..1336:-
115	aacauucaacgcugucggugagu	accaucgaccguugaguguacc	aacauucaacgcugucggugaguuugagcuaaauugacaaaaaccaucgaccguugaguguacc	ssa-mir-181a-4	5p			1	gi|354432763|gb|AGKD01026273.1|_Salmo_salar_Contig_026276,_whole_genome_shotgun_sequence:4715..4779:+
116	aacauucaacgcugucggugagu	accaucgaccguugacugugcc	aacauucaacgcugucggugaguuugguauggaucacauaaaaaccaucgaccguugacugugcc	ssa-mir-181a-5	5p			1	gi|354184920|gb|AGKD01273566.1|_Salmo_salar_Contig_273597,_whole_genome_shotgun_sequence:616..681:-
117	aacauucauugcugucgcuggguu	cucacugaacaaugagugcaa	aacauucauugcugucgcuggguuggacucugugaaaaagcucacugaacaaugagugcaa	ssa-mir-181b	5p			1	gi|354184920|gb|AGKD01273566.1|_Salmo_salar_Contig_273597,_whole_genome_shotgun_sequence:327..387:-
118	aacauucauugcugucgguggg	ucacugaucaaugaaugaaca	aacauucauugcugucgguggguuugaugugaauauaacucacugaucaaugaaugaaca	ssa-mir-181c	5p			1	gi|354304194|gb|AGKD01154334.1|_Salmo_salar_Contig_154359,_whole_genome_shotgun_sequence:1134..1194:-
119	uuuggcaaugguagaacucaca	ugguucuagacuugccaacu	uuuggcaaugguagaacucacacuggugagguagcuggauccggugguucuagacuugccaacu	ssa-mir-182	5p			2	gi|354442135|gb|AGKD01016907.1|_Salmo_salar_Contig_016908,_whole_genome_shotgun_sequence:2970..3034:+	gi|354438145|gb|AGKD01020893.1|_Salmo_salar_Contig_020896,_whole_genome_shotgun_sequence:284..348:-
120	uauggcacugguagaauucacu	ugaauuaccauagggccaua	uauggcacugguagaauucacugugacggcacacuaucagugaauuaccauagggccaua	ssa-mir-183-1	5p			1	gi|354333018|gb|AGKD01125510.1|_Salmo_salar_Contig_125530,_whole_genome_shotgun_sequence:3242..3302:+
121	uauggcacugguagaauucacu	agugaauuaccauugggccaua	uauggcacugguagaauucacugugaaggcacacuaucagugaauuaccauugggccaua	ssa-mir-183-2	5p			1	gi|354429660|gb|AGKD01029376.1|_Salmo_salar_Contig_029379,_whole_genome_shotgun_sequence:16833..16893:+
122	uauggcacugguagaauucacu	ugaauuaccauagggccaua	uauggcacugguagaauucacugugaaagcacacuaucagugaauuaccauagggccaua	ssa-mir-183-3	5p			2	gi|354442135|gb|AGKD01016907.1|_Salmo_salar_Contig_016908,_whole_genome_shotgun_sequence:2018..2078:+	gi|354438145|gb|AGKD01020893.1|_Salmo_salar_Contig_020896,_whole_genome_shotgun_sequence:1240..1300:-
123	ugauauguuugauauauuagguug	acuauauaucaaacauauuccu	ugauauguuugauauauuagguuguuauucaguccaacuauauaucaaacauauuccu	ssa-mir-190a	5p			1	gi|354450343|gb|AGKD01008702.1|_Salmo_salar_Contig_008703,_whole_genome_shotgun_sequence:29918..29973:-
124	ugauauguuugauauucgguug	acuaaauaucagacauauuccua	ugauauguuugauauucgguuguucuccugcguaaucaagucaacuaaauaucagacauauuccua	ssa-mir-190b	5p			2	gi|354417120|gb|AGKD01041916.1|_Salmo_salar_Contig_041920,_whole_genome_shotgun_sequence:6403..6469:+	gi|354350161|gb|AGKD01108875.1|_Salmo_salar_Contig_108891,_whole_genome_shotgun_sequence:6082..6148:+
125	augaccuaugaauugacagcc	ccugucaguuauguaggccacu	augaccuaugaauugacagccaguguuuugcaacacgacugccugucaguuauguaggccacu	ssa-mir-192a-1	5p	lever1 p og q		1	gi|354392381|gb|AGKD01066655.1|_Salmo_salar_Contig_066662,_whole_genome_shotgun_sequence:3323..3386:-
126	augaccuaugaauugacagcc	ccugucaguucuguaggccacu	augaccuaugaauugacagccaguguuugcaacacaacugccugucaguucuguaggccacu	ssa-mir-192a-2	5p	lever1 p og q		1	gi|354295116|gb|AGKD01163412.1|_Salmo_salar_Contig_163437,_whole_genome_shotgun_sequence:1700..1762:+
127	ccugucaguucuguaggccacu	ggguuuauauggagcaaaggaacuc	ccugucaguucuguaggccacugcugugucuauccuacugagcacacacagggguuuauauggagcaaaggaacuc	ssa-mir-192b	5p			1	gi|354295116|gb|AGKD01163412.1|_Salmo_salar_Contig_163437,_whole_genome_shotgun_sequence:1740..1816:+
128	cgggaucuugggggcgagaug	aacuggcccgcaaagucccgcu	cgggaucuugggggcgagaugaguuugaucagaauccaacuggcccgcaaagucccgcu	ssa-mir-193	3p			2	gi|354457572|gb|AGKD01001477.1|_Salmo_salar_Contig_001477,_whole_genome_shotgun_sequence:5247..5306:-	gi|354442237|gb|AGKD01016805.1|_Salmo_salar_Contig_016806,_whole_genome_shotgun_sequence:31430..31489:-
129	uguaacagcaacuccaugugga	ccaguggagaugcuguuaccugc	uguaacagcaacuccauguggaaguugccuguguuccaguggagaugcuguuaccugc	ssa-mir-194a-1	5p			1	gi|354392381|gb|AGKD01066655.1|_Salmo_salar_Contig_066662,_whole_genome_shotgun_sequence:3684..3742:-
130	uguaacagcaacuccaugugga	ccaguggagaugcuguuaccugc	uguaacagcaacuccauguggaaguugucuguguuccaguggagaugcuguuaccugc	ssa-mir-194a-2	5p			1	gi|354295116|gb|AGKD01163412.1|_Salmo_salar_Contig_163437,_whole_genome_shotgun_sequence:1393..1451:+
131	uguaacagcaucuccauaugga	ccaguggagcugcuguuauggg	uguaacagcaucuccauauggaauagcucaggguuccaguggagcugcuguuauggg	ssa-mir-194b	5p			1	gi|354426828|gb|AGKD01032208.1|_Salmo_salar_Contig_032211,_whole_genome_shotgun_sequence:4528..4585:-
132	uguaacagcaacuccauaugga	ccaguggagcugcuguuauggg	uguaacagcaacuccauauggaauagcucaggguuccaguggagcugcuguuauggg	ssa-mir-194c	5p			1	gi|354452024|gb|AGKD01007021.1|_Salmo_salar_Contig_007022,_whole_genome_shotgun_sequence:17455..17512:-
133	uagguaguuucauguuguuggg	ucggcaacaaaaaacugccuuga	uagguaguuucauguuguugggauugacuuccuggcucggcaacaaaaaacugccuuga	ssa-mir-196a-1	5p			2	gi|354450418|gb|AGKD01008627.1|_Salmo_salar_Contig_008628,_whole_genome_shotgun_sequence:41748..41807:+	gi|354240633|gb|AGKD01217894.1|_Salmo_salar_Contig_217920,_whole_genome_shotgun_sequence:2645..2704:-
134	uagguaguuucauguuguuggg	cuacaacacgaaacugucuga	uagguaguuucauguuguugggauccauuuucuaccucuacaacacgaaacugucuga	ssa-mir-196a-2	5p			1	gi|354455127|gb|AGKD01003919.1|_Salmo_salar_Contig_003920,_whole_genome_shotgun_sequence:9410..9468:-
135	uagguaguuucauguuguuggg	ccgcaacaagaaacugccuuga	uagguaguuucauguuguugggauucgcuuccuggcuccgcaacaagaaacugccuuga	ssa-mir-196a-3	5p			2	gi|354300670|gb|AGKD01157858.1|_Salmo_salar_Contig_157883,_whole_genome_shotgun_sequence:1249..1308:+	gi|354316648|gb|AGKD01141880.1|_Salmo_salar_Contig_141903,_whole_genome_shotgun_sequence:1440..1499:+
136	uagguaguuucaaguuguuggg	caggaaccugaaacuaccugaa	uagguaguuucaaguuguugggcuggacgcguaucacaggaaccugaaacuaccugaa	ssa-mir-196b-1	5p			2	gi|354005020|gb|AGKD01453450.1|_Salmo_salar_Contig_453764,_whole_genome_shotgun_sequence:6339..6397:-	gi|354407341|gb|AGKD01051695.1|_Salmo_salar_Contig_051699,_whole_genome_shotgun_sequence:11651..11709:+
137	uagguaguuucaaguuguuggg	caggaaccugaaacuaccugaa	uagguaguuucaaguuguugggcuggacguguaucacaggaaccugaaacuaccugaa	ssa-mir-196b-2	5p			1	gi|354405391|gb|AGKD01053645.1|_Salmo_salar_Contig_053649,_whole_genome_shotgun_sequence:6237..6294:-
138	uagguaguuucauguuguuggg	ucggcaacaagaaacugccuuga	uagguaguuucauguuguugggauugacuuccuggcucggcaacaagaaacugccuuga	ssa-mir-196a-4	5p			1	gi|354452528|gb|AGKD01006517.1|_Salmo_salar_Contig_006518,_whole_genome_shotgun_sequence:30966..31025:+
139	cccaguguucagacuaccuguuc	acaguagucugcacauugguu	cccaguguucagacuaccuguucagggucuuacugguguacaguagucugcacauugguu	ssa-mir-199a-1	3p	lever1 p og q		2	gi|354395637|gb|AGKD01063399.1|_Salmo_salar_Contig_063406,_whole_genome_shotgun_sequence:5209..5269:-	gi|354403343|gb|AGKD01055693.1|_Salmo_salar_Contig_055697,_whole_genome_shotgun_sequence:1124..1184:-
140	cccaguguucagacuaccuguuc	acaguagucugcacauugguu	cccaguguucagacuaccuguucaggaaguagugguugcacaguagucugcacauugguu	ssa-mir-199a-2	3p	lever1 p og q		1	gi|354081719|gb|AGKD01376751.1|_Salmo_salar_Contig_376954,_whole_genome_shotgun_sequence:653..713:-
141	cccaguguucagacuaccuguuc	acaguagucugcacauugguu	cccaguguucagacuaccuguucauugucauacugguguacaguagucugcacauugguu	ssa-mir-199a-3	3p	lever1 p og q		2	gi|354258917|gb|AGKD01199610.1|_Salmo_salar_Contig_199636,_whole_genome_shotgun_sequence:19..79:+	gi|354366606|gb|AGKD01092430.1|_Salmo_salar_Contig_092441,_whole_genome_shotgun_sequence:1081..1141:+
142	cccaguguucagacuaccuguuc	acaguagucugcacauugguu	cccaguguucagacuaccuguucaucaggcugaagcugaacaguagucugcacauugguu	ssa-mir-199a-4	3p	lever1 p og q		1	gi|354444934|gb|AGKD01014108.1|_Salmo_salar_Contig_014109,_whole_genome_shotgun_sequence:8835..8895:-
143	aguuuugcauaguugcacu	ugugcaaaucuaugcaaaacuga	aguuuugcauaguugcacuacaagagaaauggaguugugcaaaucuaugcaaaacuga	ssa-mir-19a-1	3p			1	gi|354168311|gb|AGKD01290175.1|_Salmo_salar_Contig_290213,_whole_genome_shotgun_sequence:268..325:+
144	aguuuugcauaguugcacua	ugugcaaaucuaugcaaaacugu	aguuuugcauaguugcacuacaagaaaaauugaguugugcaaaucuaugcaaaacugu	ssa-mir-19a-3	3p			2	gi|354418346|gb|AGKD01040690.1|_Salmo_salar_Contig_040694,_whole_genome_shotgun_sequence:4312..4368:+	gi|354413421|gb|AGKD01045615.1|_Salmo_salar_Contig_045619,_whole_genome_shotgun_sequence:15373..15429:+
145	aguuuugcugcuuugcaucccgc	ugugcaaauccaugcaaaacug	aguuuugcugcuuugcaucccgcuuaaacaaauguuugcugugcaaauccaugcaaaacug	ssa-mir-19c-1	3p	lever1 q		1	gi|354451921|gb|AGKD01007124.1|_Salmo_salar_Contig_007125,_whole_genome_shotgun_sequence:239..300:+
146	aguuuugcugcuuugcaucccgc	ugugcaaauccaugcaaaacug	aguuuugcugcuuugcaucccgcuuaaagaaaaguuugcugugcaaauccaugcaaaacug	ssa-mir-19c-2	3p	lever1 q		1	gi|354345469|gb|AGKD01113272.1|_Salmo_salar_Contig_113289,_whole_genome_shotgun_sequence:7298..7359:-
147	cguuuugcugguuugcuuucagc	ugugcaaauccaugcaaaacug	cguuuugcugguuugcuuucagcuuuucaauguaccgcugugcaaauccaugcaaaacug	ssa-mir-19c-3	3p			2	gi|354290726|gb|AGKD01167802.1|_Salmo_salar_Contig_167827,_whole_genome_shotgun_sequence:532..592:-	gi|354168311|gb|AGKD01290175.1|_Salmo_salar_Contig_290213,_whole_genome_shotgun_sequence:594..654:+
148	aguuuugcugguuugcuuucag	ugugcaaauccaugcaaaacug	aguuuugcugguuugcuuucagcuuuucaauguacugcugugcaaauccaugcaaaacug	ssa-mir-19c-4	3p			2	gi|354413421|gb|AGKD01045615.1|_Salmo_salar_Contig_045619,_whole_genome_shotgun_sequence:15698..15758:+	gi|354418346|gb|AGKD01040690.1|_Salmo_salar_Contig_040694,_whole_genome_shotgun_sequence:4637..4697:+
149	agcuuugcggggugggcagucagc	ugugcaaacccaagcaaaacug	agcuuugcggggugggcagucagccuuuuuguaggagcagcugugcaaacccaagcaaaacug	ssa-mir-19d	3p			1	gi|354452722|gb|AGKD01006323.1|_Salmo_salar_Contig_006324,_whole_genome_shotgun_sequence:1324..1387:+
150	uuuugcauaguugcauua	ugugcaaaucuaugcaaaacug	uuuugcauaguugcauuacaaguaaaaaugaguugugcaaaucuaugcaaaacug	ssa-mir-19a-2	3p			2	gi|354296024|gb|AGKD01162504.1|_Salmo_salar_Contig_162529,_whole_genome_shotgun_sequence:168..223:-	gi|354345469|gb|AGKD01113272.1|_Salmo_salar_Contig_113289,_whole_genome_shotgun_sequence:8581..8636:-
151	caucuuacaaggcaguuuugga	uaauacugccugguaaugaugau	caucuuacaaggcaguuuuggaugucauaacucucucuaauacugccugguaaugaugau	ssa-mir-200a-1	3p			1	gi|354433376|gb|AGKD01025660.1|_Salmo_salar_Contig_025663,_whole_genome_shotgun_sequence:4181..4241:-
152	caucuuacgaggcagcauugga	uaauacugccugguaaugaugau	caucuuacgaggcagcauuggauauaaucacucucucuaauacugccugguaaugaugau	ssa-mir-200a-2	3p			1	gi|354416024|gb|AGKD01043012.1|_Salmo_salar_Contig_043016,_whole_genome_shotgun_sequence:7612..7672:-
153	caucuuacgagguaguuuugga	uaauacugccugguaaugaugau	caucuuacgagguaguuuuggauguuauaacucccucuaauacugccugguaaugaugau	ssa-mir-200a-3	3p			1	gi|354400248|gb|AGKD01058788.1|_Salmo_salar_Contig_058792,_whole_genome_shotgun_sequence:5118..5178:-
154	caucuuaccugacagugcugga	uaacacugucugguaacgauguu	caucuuaccugacagugcuggauuguacaaaaaaguucuaacacugucugguaacgauguu	ssa-mir-200b-1	3p			1	gi|354421617|gb|AGKD01037419.1|_Salmo_salar_Contig_037423,_whole_genome_shotgun_sequence:6809..6870:+
155	aaagaggcauagggcaugggaa	uuccuaugcauauaccgcuuuga	uuccuaugcauauaccgcuuugagaucuagcuuuaaagaggcauagggcaugggaa	ssa-mir-202	3p			1	gi|354437656|gb|AGKD01021380.1|_Salmo_salar_Contig_021383,_whole_genome_shotgun_sequence:25540..25596:+
156	agugguucuaaauaguucaaca	gugaaauguuuaggaccacuug	agugguucuaaauaguucaacagucuauaccgaaauugugaaauguuuaggaccacuug	ssa-mir-203a-1	3p			2	gi|354457037|gb|AGKD01002012.1|_Salmo_salar_Contig_002012,_whole_genome_shotgun_sequence:30905..30964:+	gi|354306524|gb|AGKD01152004.1|_Salmo_salar_Contig_152029,_whole_genome_shotgun_sequence:8075..8134:-
157	agugguucuuaacaguucaaca	gugaaauguuuaggaccacuug	agugguucuuaacaguucaacaguucuuugccaaaauugugaaauguuuaggaccacuug	ssa-mir-203a-2	3p			3	gi|354429045|gb|AGKD01029991.1|_Salmo_salar_Contig_029994,_whole_genome_shotgun_sequence:15226..15286:+	gi|354418963|gb|AGKD01040073.1|_Salmo_salar_Contig_040077,_whole_genome_shotgun_sequence:2143..2203:-	gi|354423176|gb|AGKD01035860.1|_Salmo_salar_Contig_035864,_whole_genome_shotgun_sequence:6190..6250:-
158	agugguucuugacaguucaaca	ugaaauguuuaggaccacucg	agugguucuugacaguucaacagucuuuaccaaaauugugaaauguuuaggaccacucg	ssa-mir-203b	3p			1	gi|354237599|gb|AGKD01220928.1|_Salmo_salar_Contig_220954,_whole_genome_shotgun_sequence:1091..1150:+
159	caucuuaccugacagugcugga	uaacacugucugguaacgauguu	caucuuaccugacagugcuggauuguacaacuguguucuaacacugucugguaacgauguu	ssa-mir-200b-2	3p			1	gi|354416024|gb|AGKD01043012.1|_Salmo_salar_Contig_043016,_whole_genome_shotgun_sequence:7411..7472:-
160	uucccuuugucauccuaugccu	gcagggacagcaaagggaugc	uucccuuugucauccuaugccuggagaucaugauaaggcagggacagcaaagggaugc	ssa-mir-204-1	5p			1	gi|354283911|gb|AGKD01174617.1|_Salmo_salar_Contig_174642,_whole_genome_shotgun_sequence:2692..2750:+
161	uucccuuugucauccuaugccu	gcagggacagcaaagggaugc	uucccuuugucauccuaugccuggagaucgugauaaggcagggacagcaaagggaugc	ssa-mir-204-2	5p			1	gi|354367940|gb|AGKD01091096.1|_Salmo_salar_Contig_091106,_whole_genome_shotgun_sequence:4456..4514:+
162	uucccuuugucauccuaugccu	gcuggggaggcaaagggacgc	uucccuuugucauccuaugccugggcucauauaaaaggggcuggggaggcaaagggacgc	ssa-mir-204-3	5p			1	gi|354242265|gb|AGKD01216262.1|_Salmo_salar_Contig_216288,_whole_genome_shotgun_sequence:129..189:+
163	uucccuuugucauccuaugccu	gcuggggaggcaaagggacgc	uucccuuugucauccuaugccugggcucauauaaagggggcuggggaggcaaagggacgc	ssa-mir-204-4	5p			1	gi|354379697|gb|AGKD01079339.1|_Salmo_salar_Contig_079348,_whole_genome_shotgun_sequence:3330..3390:+
164	uccuucauuccaccggauccu	auucccagugggaugaagcuc	uccuucauuccaccggauccuguuuaccagucugcagauucccagugggaugaagcuc	ssa-mir-205a-1	5p			2	gi|354167160|gb|AGKD01291326.1|_Salmo_salar_Contig_291366,_whole_genome_shotgun_sequence:2925..2983:+	gi|354385575|gb|AGKD01073461.1|_Salmo_salar_Contig_073469,_whole_genome_shotgun_sequence:10177..10235:+
165	uccuucauuccaccggauccu	auucccagugggaugaagcgc	uccuucauuccaccggauccuguuucccagucugcagauucccagugggaugaagcgc	ssa-mir-205a-2	5p			2	gi|353991614|gb|AGKD01466856.1|_Salmo_salar_Contig_467177,_whole_genome_shotgun_sequence:3561..3619:+	gi|354327512|gb|AGKD01131016.1|_Salmo_salar_Contig_131037,_whole_genome_shotgun_sequence:3465..3523:+
166	uccuucauuccaccggagucug	gauuucagugguaugaagagu	uccuucauuccaccggagucugugucaugaaccaaucagauuucagugguaugaagagu	ssa-mir-205b-1	5p			1	gi|354340051|gb|AGKD01118690.1|_Salmo_salar_Contig_118709,_whole_genome_shotgun_sequence:9024..9083:-
167	uccuucauuccaccggagucug	gauuucaguggugugaagagua	uccuucauuccaccggagucugugucaugaaccauucagauuucaguggugugaagagua	ssa-mir-205b-2	5p			1	gi|354326644|gb|AGKD01131884.1|_Salmo_salar_Contig_131905,_whole_genome_shotgun_sequence:1751..1811:+
168	uccuucauuccaccggagucug	gauuucagugaagugaagugua	uccuucauuccaccggagucugugccuuuauccaaacagauuucagugaagugaagugua	ssa-mir-205b-3	5p			1	gi|354429049|gb|AGKD01029987.1|_Salmo_salar_Contig_029990,_whole_genome_shotgun_sequence:7106..7166:-
169	uccuucauuccaccggagucug	gauuucugugaaaugaagugua	uccuucauuccaccggagucugugucuuuauucaaccagauuucugugaaaugaagugua	ssa-mir-205b-4	5p			2	gi|354449818|gb|AGKD01009227.1|_Salmo_salar_Contig_009228,_whole_genome_shotgun_sequence:1799..1859:+	gi|354413944|gb|AGKD01045092.1|_Salmo_salar_Contig_045096,_whole_genome_shotgun_sequence:4452..4512:-
170	acaugcuuccuuauaucccca	uggaauguaaggaagugugugg	acaugcuuccuuauauccccauaugaauacugcuguuauggaauguaaggaagugugugg	ssa-mir-206	3p			1	gi|354186051|gb|AGKD01272435.1|_Salmo_salar_Contig_272466,_whole_genome_shotgun_sequence:83..143:-
171	uaaagugcuuauagugcagguag	acugcaaugugagcacuuccagu	uaaagugcuuauagugcagguaguauauuaucuacaucuacugcaaugugagcacuuccagu	ssa-mir-20a-1	5p			2	gi|354345469|gb|AGKD01113272.1|_Salmo_salar_Contig_113289,_whole_genome_shotgun_sequence:7472..7534:-	gi|354451921|gb|AGKD01007124.1|_Salmo_salar_Contig_007125,_whole_genome_shotgun_sequence:65..127:+
172	uaaagugcuuauagugcagguag	acugcagugugagcacuugaagu	uaaagugcuuauagugcagguaguuuuauggauaccuacugcagugugagcacuugaagu	ssa-mir-20a-2	5p			2	gi|354413421|gb|AGKD01045615.1|_Salmo_salar_Contig_045619,_whole_genome_shotgun_sequence:15567..15627:+	gi|354418346|gb|AGKD01040690.1|_Salmo_salar_Contig_040694,_whole_genome_shotgun_sequence:4506..4566:+
173	uaaagugcuuauagugcagguag	acugcagugugagcacuugaugu	uaaagugcuuauagugcagguaguucuauggccaucuacugcagugugagcacuugaugu	ssa-mir-20a-3	5p			2	gi|354290726|gb|AGKD01167802.1|_Salmo_salar_Contig_167827,_whole_genome_shotgun_sequence:664..723:-	gi|354168311|gb|AGKD01290175.1|_Salmo_salar_Contig_290213,_whole_genome_shotgun_sequence:463..522:+
174	caaagugcucacagugcaggua	acugcagugugugcacuucaagu	caaagugcucacagugcagguaguuuaaaugaaccuacugcagugugugcacuucaagu	ssa-mir-20b	5p			2	gi|354305223|gb|AGKD01153305.1|_Salmo_salar_Contig_153330,_whole_genome_shotgun_sequence:8442..8501:-	gi|354260329|gb|AGKD01198198.1|_Salmo_salar_Contig_198224,_whole_genome_shotgun_sequence:4863..4922:-
175	agccacugacuaacguacauug	cugugcgugugacagcggcu	agccacugacuaacguacauugcgccuaucccaauuccaccacugugcgugugacagcggcu	ssa-mir-210-1	5p			1	gi|354349120|gb|AGKD01109621.1|_Salmo_salar_Contig_109637,_whole_genome_shotgun_sequence:1458..1521:-
176	agccacugacuaacguacauug	cugugcgugugacagcggcu	agccacugacuaacguacauugcgccuaucccaauuccacugugcgugugacagcggcu	ssa-mir-210-2	5p			1	gi|354315329|gb|AGKD01143199.1|_Salmo_salar_Contig_143222,_whole_genome_shotgun_sequence:1946..2006:+
177	accuuggcuuuagacugcuuacu	uaacagucuacagucauggcu	accuuggcuuuagacugcuuacugcuugaaacagucucacaguuacaguaacagucuacagucauggcu	ssa-mir-212a-1	5p			1	gi|354426557|gb|AGKD01032479.1|_Salmo_salar_Contig_032482,_whole_genome_shotgun_sequence:11979..12048:+
178	accuuggcuuuagacugcuuacu	uaacagucuacagucauggcu	accuuggcuuuagacugcuuacugcuuuaaaaaaaagucucacaguuacaguaacagucuacagucauggcu	ssa-mir-212a-2	5p			1	gi|354359840|gb|AGKD01099196.1|_Salmo_salar_Contig_099209,_whole_genome_shotgun_sequence:4484..4556:+
179	accuuggcucuagacugcuuacu	uaacagucuacagucauggcu	accuuggcucuagacugcuuacugcuuaaaacucagugaaacuacaguaacagucuacagucauggcu	ssa-mir-212b-1	3p			1	gi|354412718|gb|AGKD01046318.1|_Salmo_salar_Contig_046322,_whole_genome_shotgun_sequence:4878..4946:-
180	accuuggcucuagacugcuuacu	uaacagucuacagucauggcu	accuuggcucuagacugcuuacugcuuaaaacucauuguaacagucuacagucauggcu	ssa-mir-212b-2	3p			1	gi|354398643|gb|AGKD01060393.1|_Salmo_salar_Contig_060398,_whole_genome_shotgun_sequence:3320..3379:+
181	ugccugucuacacuugcugugc	acagcaggcacagacaggcaga	ugccugucuacacuugcugugcagaacauccuggaaccuguacagcaggcacagacaggcaga	ssa-mir-214-1	3p			2	gi|354395101|gb|AGKD01063935.1|_Salmo_salar_Contig_063942,_whole_genome_shotgun_sequence:57..119:+	gi|354366606|gb|AGKD01092430.1|_Salmo_salar_Contig_092441,_whole_genome_shotgun_sequence:3495..3557:+
182	ugccugucuacacuugcugugc	acagcaggcacagacaggcaga	ugccugucuacacuugcugugcagaccuuccuauccuguacagcaggcacagacaggcaga	ssa-mir-214-2	3p			1	gi|354395637|gb|AGKD01063399.1|_Salmo_salar_Contig_063406,_whole_genome_shotgun_sequence:2414..2474:-
183	ugccugucuacacuugcugugc	uacagcaggcacagacaggcaga	ugccugucuacacuugcugugcagaacuuccuggaaccuguacagcaggcacagacaggcaga	ssa-mir-214-3	3p			1	gi|354166403|gb|AGKD01292083.1|_Salmo_salar_Contig_292123,_whole_genome_shotgun_sequence:961..1023:-
184	uaaucucugcaggcaacuguga	acauugaccuggagagguucug	uaaucucugcaggcaacugugaugucuuaugguuucucacauugaccuggagagguucug	ssa-mir-216a	5p			1	gi|354300524|gb|AGKD01158004.1|_Salmo_salar_Contig_158029,_whole_genome_shotgun_sequence:731..791:+
185	uaaucucagcuggcaacuguga	cacaguggcuacugggguucug	uaaucucagcuggcaacugugagcaguucaguguucccucucacaguggcuacugggguucug	ssa-mir-216b	5p			1	gi|354392681|gb|AGKD01066355.1|_Salmo_salar_Contig_066362,_whole_genome_shotgun_sequence:983..1046:+
186	uugugcuugaucuaaccaugug	acaugguuccgucaagcaccagg	uugugcuugaucuaaccaugugccgccgccuacacucgccucacaugguuccgucaagcaccagg	ssa-mir-218-1	5p			1	gi|353960645|gb|AGKD01497825.1|_Salmo_salar_Contig_498148,_whole_genome_shotgun_sequence:1679..1744:+
187	uugugcuugaucuaaccaugug	acaugguuccgucaagcaccagg	uugugcuugaucuaaccaugugcccccgccuacacucgccucacaugguuccgucaagcaccagg	ssa-mir-218-2	5p			1	gi|353983182|gb|AGKD01475288.1|_Salmo_salar_Contig_475609,_whole_genome_shotgun_sequence:317..382:+
188	ugauuguccaaacgcaauucuug	agaauugugcauggacaucugu	ugauuguccaaacgcaauucuugagcaaaaucaaacaaaaccccaagaauugugcauggacaucugu	ssa-mir-219a-1	3p			2	gi|354119239|gb|AGKD01339247.1|_Salmo_salar_Contig_339360,_whole_genome_shotgun_sequence:1138..1205:+	gi|354427055|gb|AGKD01031981.1|_Salmo_salar_Contig_031984,_whole_genome_shotgun_sequence:8279..8346:+
189	ugauuguccaaacgcaauucuug	agaauuguaucuggacaucugu	ugauuguccaaacgcaauucuugugaaauuuuaaacuacccgagaauuguaucuggacaucugu	ssa-mir-219b-1	3p			2	gi|354116982|gb|AGKD01341504.1|_Salmo_salar_Contig_341618,_whole_genome_shotgun_sequence:4454..4518:+	gi|354419309|gb|AGKD01039727.1|_Salmo_salar_Contig_039731,_whole_genome_shotgun_sequence:12534..12598:+
190	ugauuguccaaacgcaauucuug	agaauuguaucuggacaucugu	ugauuguccaaacgcaauucuugugaaauuuaaaacacaacccgagaauuguaucuggacaucugu	ssa-mir-219b-2	3p			3	gi|354045825|gb|AGKD01412645.1|_Salmo_salar_Contig_412915,_whole_genome_shotgun_sequence:6323..6389:+	gi|354253739|gb|AGKD01204788.1|_Salmo_salar_Contig_204814,_whole_genome_shotgun_sequence:5723..5789:+	gi|354215751|gb|AGKD01242735.1|_Salmo_salar_Contig_242764,_whole_genome_shotgun_sequence:6676..6742:+
191	ugauuguccaaacgcaauucuug	aggaguuguggauggacauc	ugauuguccaaacgcaauucuugugucugccuccaugaaaccaggaguuguggauggacauc	ssa-mir-219c-1	5p			1	gi|354392753|gb|AGKD01066283.1|_Salmo_salar_Contig_066290,_whole_genome_shotgun_sequence:1265..1327:-
192	ugauuguccaaacgcaauucuug	agaauugugcauggacaucugu	ugauuguccaaacgcaauucuugagcaaaaucaaacgaaaccccaagaauugugcauggacaucugu	ssa-mir-219a-2	3p			1	gi|354419638|gb|AGKD01039398.1|_Salmo_salar_Contig_039402,_whole_genome_shotgun_sequence:2725..2792:+
193	ugauuguccaaacgcaauucuug	ggaguuguggauggacaucacg	ugauuguccaaacgcaauucuugugucugccucccugaaaccaggaguuguggauggacaucacg	ssa-mir-219c-2	5p			1	gi|354458542|gb|AGKD01000507.1|_Salmo_salar_Contig_000507,_whole_genome_shotgun_sequence:22498..22563:+
194	uuuaauuaguauagccuguauu	uuacaggcuaugcuaaucuaugc	uuuaauuaguauagccuguauuagugaucacaccaauucuuuacaggcuaugcuaaucuaugc	ssa-mir-2187	5p			2	gi|354007876|gb|AGKD01450594.1|_Salmo_salar_Contig_450905,_whole_genome_shotgun_sequence:450..513:+	gi|354236485|gb|AGKD01222042.1|_Salmo_salar_Contig_222068,_whole_genome_shotgun_sequence:513..576:+
195	aagguccaaccucacauguccu	gcugugugaggucagaccuauc	aagguccaaccucacauguccuguguggcugaaggaaggcugugugaggucagaccuauc	ssa-mir-2188	5p	lever1 p og q		1	gi|354237096|gb|AGKD01221431.1|_Salmo_salar_Contig_221457,_whole_genome_shotgun_sequence:4096..4156:-
196	uagcuuaucagacugguguugacu	cgacaacggucuguaagcugu	uagcuuaucagacugguguugacuguuugaaucacauggcgacaacggucuguaagcugu	ssa-mir-21a-1	5p	lever1 p		2	gi|354172448|gb|AGKD01286038.1|_Salmo_salar_Contig_286073,_whole_genome_shotgun_sequence:2760..2820:-	gi|354457977|gb|AGKD01001072.1|_Salmo_salar_Contig_001072,_whole_genome_shotgun_sequence:49364..49424:+
197	uagcuuaucagacugguguugacu	cgacaacagucuguaagcuguc	uagcuuaucagacugguguugacuguuugaaucacauggcgacaacagucuguaagcuguc	ssa-mir-21a-2	5p	lever1 p og q		2	gi|354294827|gb|AGKD01163701.1|_Salmo_salar_Contig_163726,_whole_genome_shotgun_sequence:2712..2772:+	gi|354367426|gb|AGKD01091610.1|_Salmo_salar_Contig_091620,_whole_genome_shotgun_sequence:15779..15839:-
198	uagcuuaucagacugguguuggc	cgacaacagucuguaggcuguc	uagcuuaucagacugguguuggcuguuacauugcaaggcgacaacagucuguaggcuguc	ssa-mir-21b	5p	lever1 p og q		2	gi|354449021|gb|AGKD01010022.1|_Salmo_salar_Contig_010023,_whole_genome_shotgun_sequence:7418..7477:+	gi|354343353|gb|AGKD01115388.1|_Salmo_salar_Contig_115405,_whole_genome_shotgun_sequence:3343..3402:+
199	agcuacauugucugcuggguuu	accuagcauacaauguagauuuc	accuagcauacaauguagauuucugugugguuuaaacuacagcuacauugucugcuggguuu	ssa-mir-221	3p			1	gi|354338679|gb|AGKD01120062.1|_Salmo_salar_Contig_120081,_whole_genome_shotgun_sequence:5291..5353:-
200	ugcucaguaggcaguguagauccu	agcuacaucuggcuacugggucuc	ugcucaguaggcaguguagauccuguauaaugaucagcagcuacaucuggcuacugggucuc	ssa-mir-222a-1	3p	lever1 p og q		1	gi|354091218|gb|AGKD01367252.1|_Salmo_salar_Contig_367436,_whole_genome_shotgun_sequence:419..481:+
201	ugcucaguaggcaguguagauccu	agcuacaucuggcuacugggucuc	ugcucaguaggcaguguagauccuguguaauuaucagcagcuacaucuggcuacugggucuc	ssa-mir-222a-2	3p	lever1 p og q		1	gi|354338679|gb|AGKD01120062.1|_Salmo_salar_Contig_120081,_whole_genome_shotgun_sequence:5919..5981:-
202	ugcucaguagucaguguagauc	agcuacaucuggcuacuggguc	ugcucaguagucaguguagauccuguggggcagucagcagcuacaucuggcuacuggguc	ssa-mir-222b	5p			1	gi|354409186|gb|AGKD01049850.1|_Salmo_salar_Contig_049854,_whole_genome_shotgun_sequence:4754..4814:+
203	aguucuucacuggcaagcuuua	aagcugccagcugaagaacugu	aguucuucacuggcaagcuuuauguccuuguguaccaacuaaagcugccagcugaagaacugu	ssa-mir-22a	3p	lever1 p og q		2	gi|354308644|gb|AGKD01149884.1|_Salmo_salar_Contig_149907,_whole_genome_shotgun_sequence:46..109:-	gi|354381607|gb|AGKD01077429.1|_Salmo_salar_Contig_077437,_whole_genome_shotgun_sequence:1396..1459:+
204	cguucuucacuggcuagcuuu	aagcugccaguugaagagcugu	cguucuucacuggcuagcuuuaugucucacuccccucuguaaagcugccaguugaagagcugu	ssa-mir-22b-1	3p			1	gi|354405160|gb|AGKD01053876.1|_Salmo_salar_Contig_053880,_whole_genome_shotgun_sequence:5632..5695:+
205	cguucuucacuggcuagcuuu	aagcugccaguugaagagcugu	cguucuucacuggcuagcuuuaugucucccuccccaccguaaagcugccaguugaagagcugu	ssa-mir-22b-2	3p			1	gi|354435481|gb|AGKD01023555.1|_Salmo_salar_Contig_023558,_whole_genome_shotgun_sequence:1430..1493:+
206	ggaauuccugguagagugauu	aucacauugccagggauuucca	ggaauuccugguagagugauuuuuaagacuaaagacugaaucacauugccagggauuucca	ssa-mir-23a-1	3p			1	gi|354029737|gb|AGKD01428733.1|_Salmo_salar_Contig_429021,_whole_genome_shotgun_sequence:489..548:+
207	aggguuccuggcacagugauuu	aucacauugccagggauuucc	aggguuccuggcacagugauuuggugcacaaauauaaacgaaaaucacauugccagggauuucc	ssa-mir-23a-2	3p			1	gi|354428585|gb|AGKD01030451.1|_Salmo_salar_Contig_030454,_whole_genome_shotgun_sequence:1656..1720:+
208	ggauuccuggcagagugauuug	aucacauugccagggauuucc	ggauuccuggcagagugauuugauauuguaucauaaaaucacauugccagggauuucc	ssa-mir-23a-3	3p			2	gi|354214433|gb|AGKD01244053.1|_Salmo_salar_Contig_244082,_whole_genome_shotgun_sequence:581..639:+	gi|354423257|gb|AGKD01035779.1|_Salmo_salar_Contig_035783,_whole_genome_shotgun_sequence:6117..6175:+
209	ggauuccuggcagagugauuug	aucacauugccagggauuucc	ggauuccuggcagagugauuugguauugugucauaaaaucacauugccagggauuucc	ssa-mir-23a-4	3p			1	gi|354367943|gb|AGKD01091093.1|_Salmo_salar_Contig_091103,_whole_genome_shotgun_sequence:6559..6617:-
210	ggguuccuggcgugcugauu	aucacauugccagggauuaccacc	ggguuccuggcgugcugauuugugacuuaagauaaaaucacauugccagggauuaccacc	ssa-mir-23b	3p			1	gi|354320488|gb|AGKD01138040.1|_Salmo_salar_Contig_138061,_whole_genome_shotgun_sequence:878..938:+
211	ugccugcugugcugauaaucagu	uggcucaguucagcaggaac	ugccugcugugcugauaaucagugugugagguuagcuggcucaguucagcaggaac	ssa-mir-24a-1	3p			2	gi|354373269|gb|AGKD01085767.1|_Salmo_salar_Contig_085776,_whole_genome_shotgun_sequence:3461..3517:-	gi|354219757|gb|AGKD01238729.1|_Salmo_salar_Contig_238758,_whole_genome_shotgun_sequence:1845..1901:+
212	ugccuacugaacugguaucagu	uggcucaguucagcaggaac	ugccuacugaacugguaucaguuugaacucugaguacuggcucaguucagcaggaac	ssa-mir-24a-2	3p			1	gi|354428585|gb|AGKD01030451.1|_Salmo_salar_Contig_030454,_whole_genome_shotgun_sequence:3075..3132:+
213	ugccuacugagcugauaacagu	uggcucaguucagcaggaac	ugccuacugagcugauaacaguacuacugaaugacuggcucaguucagcaggaac	ssa-mir-24a-3	3p			1	gi|354390776|gb|AGKD01068260.1|_Salmo_salar_Contig_068267,_whole_genome_shotgun_sequence:1856..1911:+
214	ugccuacugaacugguaucagu	uggcucaguucagcaggaac	ugccuacugaacugguaucagugugaacucugaguacuggcucaguucagcaggaac	ssa-mir-24a-4	3p			1	gi|354445045|gb|AGKD01013997.1|_Salmo_salar_Contig_013998,_whole_genome_shotgun_sequence:12355..12412:+
215	ugccuacugagcugauaacagu	uggcucaguucagcagaaaccg	ugccuacugagcugauaacaguuugauauaaugagcacuggcucaguucagcagaaaccg	ssa-mir-24b	5p			1	gi|354367943|gb|AGKD01091093.1|_Salmo_salar_Contig_091103,_whole_genome_shotgun_sequence:5213..5273:-
216	aggcggagucuugggcaauugcc	cauugcacuugucucggucuga	aggcggagucuugggcaauugccggcaaucuuaagaggcauugcacuugucucggucuga	ssa-mir-25-1	3p	lever1 q		3	gi|354449516|gb|AGKD01009527.1|_Salmo_salar_Contig_009528,_whole_genome_shotgun_sequence:6145..6205:+	gi|354190312|gb|AGKD01268174.1|_Salmo_salar_Contig_268205,_whole_genome_shotgun_sequence:8062..8122:+	gi|354123164|gb|AGKD01335322.1|_Salmo_salar_Contig_335429,_whole_genome_shotgun_sequence:622..682:+
217	aggcggagucuugggcaauugcc	cauugcacuugucucggucuga	aggcggagucuugggcaauugccagcaaucuuaaggggcauugcacuugucucggucuga	ssa-mir-25-2	3p	lever1 q		1	gi|354409868|gb|AGKD01049168.1|_Salmo_salar_Contig_049172,_whole_genome_shotgun_sequence:14762..14822:-
218	aggcggagacuugggcaauugcc	cauugcacuugucucggucuga	aggcggagacuugggcaauugccagccauuccagacggcauugcacuugucucggucuga	ssa-mir-25-3	3p			1	gi|354452722|gb|AGKD01006323.1|_Salmo_salar_Contig_006324,_whole_genome_shotgun_sequence:1534..1594:+
219	uucaaguaauccaggauaggcu	ccuauucucgauuacuuguuuc	uucaaguaauccaggauaggcugguucccgccagcacggccuauucucgauuacuuguuuc	ssa-mir-26a-1	5p	lever1 p og q		2	gi|354454715|gb|AGKD01004331.1|_Salmo_salar_Contig_004332,_whole_genome_shotgun_sequence:33494..33555:-	gi|354351314|gb|AGKD01107722.1|_Salmo_salar_Contig_107738,_whole_genome_shotgun_sequence:6177..6238:-
220	uucaaguaauccaggauaggcu	ccuauucucgauuacuuguuuc	uucaaguaauccaggauaggcugguuuccaccagcacggccuauucucgauuacuuguuuc	ssa-mir-26a-2	5p	lever1 p og q		1	gi|354432783|gb|AGKD01026253.1|_Salmo_salar_Contig_026256,_whole_genome_shotgun_sequence:553..614:+
221	uucaaguaauccaggauaggcu	ccuguucuugauuacuuguuuc	uucaaguaauccaggauaggcugguuaacacaugcacggccuguucuugauuacuuguuuc	ssa-mir-26a-3	5p	lever1 p		1	gi|354350969|gb|AGKD01108067.1|_Salmo_salar_Contig_108083,_whole_genome_shotgun_sequence:3078..3139:-
222	uucaaguaauccaggauaggcu	ccuauucuugauuacuuguuuc	uucaaguaauccaggauaggcugguuaacaccuguacggccuauucuugauuacuuguuuc	ssa-mir-26a-4	5p	lever1 p		1	gi|354411931|gb|AGKD01047105.1|_Salmo_salar_Contig_047109,_whole_genome_shotgun_sequence:2970..3031:-
223	uucaaguaauccaggauaggcu	ccuauucgggaugacuugguuc	uucaaguaauccaggauaggcuuguuuaagugggcacagccuauucgggaugacuugguuc	ssa-mir-26a-5	5p			2	gi|354359640|gb|AGKD01099396.1|_Salmo_salar_Contig_099409,_whole_genome_shotgun_sequence:5482..5543:-	gi|354437286|gb|AGKD01021750.1|_Salmo_salar_Contig_021753,_whole_genome_shotgun_sequence:28061..28122:-
224	uucaaguaauccaggauagguu	ccuauucugcaugacuugguuc	uucaaguaauccaggauagguuuguucagaaagguaaagccuauucugcaugacuugguuc	ssa-mir-26b	5p	lever1 p og q		2	gi|354439234|gb|AGKD01019806.1|_Salmo_salar_Contig_019807,_whole_genome_shotgun_sequence:8715..8776:-	gi|354449365|gb|AGKD01009678.1|_Salmo_salar_Contig_009679,_whole_genome_shotgun_sequence:13425..13486:+
225	uucaaguaauccaggauaggcu	ccuauucaugauuacuuguacu	uucaaguaauccaggauaggcuguguguauccugguuggccuauucaugauuacuuguacu	ssa-mir-26a-6	5p	lever1 p		1	gi|354374752|gb|AGKD01084284.1|_Salmo_salar_Contig_084293,_whole_genome_shotgun_sequence:8847..8908:+
226	uucaaguaaucuaggauaggcu	ccuauucgggaugacuugguuc	uucaaguaaucuaggauaggcuuguuuaagcagggagagccuauucgggaugacuugguuc	ssa-mir-26d	5p			1	gi|354329862|gb|AGKD01128666.1|_Salmo_salar_Contig_128687,_whole_genome_shotgun_sequence:8711..8772:+
227	aggacuuagccagcuuugugaac	uucacaguggcuaaguuccgcu	aggacuuagccagcuuugugaacagaucugugaaagcccauguucacaguggcuaaguuccgcu	ssa-mir-27a-1	3p			1	gi|354367943|gb|AGKD01091093.1|_Salmo_salar_Contig_091103,_whole_genome_shotgun_sequence:5957..6020:-
228	caggacuuagcucgcuuuguga	uucacaguggcuaaguuccgcu	caggacuuagcucgcuuugugaacagaucugugaaagccuauguucacaguggcuaaguuccgcu	ssa-mir-27a-2	3p			2	gi|354214433|gb|AGKD01244053.1|_Salmo_salar_Contig_244082,_whole_genome_shotgun_sequence:1126..1191:+	gi|354423257|gb|AGKD01035779.1|_Salmo_salar_Contig_035783,_whole_genome_shotgun_sequence:6662..6727:+
229	agagcuuagcugauuggugaac	uucacaguggcuaaguucugc	agagcuuagcugauuggugaacagugauugaucuccucuuuguucacaguggcuaaguucugc	ssa-mir-27b-1	3p	lever1 p og q		1	gi|354320488|gb|AGKD01138040.1|_Salmo_salar_Contig_138061,_whole_genome_shotgun_sequence:2132..2195:+
230	agagcuuagcugauuggugaac	uucacaguggcuaaguucugc	agagcuuagcugauuggugaacagugauugaucuccuuuguucacaguggcuaaguucugc	ssa-mir-27b-2	3p	lever1 p og q		1	gi|354390776|gb|AGKD01068260.1|_Salmo_salar_Contig_068267,_whole_genome_shotgun_sequence:26..87:+
231	agagcuuagcuaauuggugag	uucacaguggcuaaguucagu	agagcuuagcuaauuggugagcauugaucccucuuauguguuguucacaguggcuaaguucagu	ssa-mir-27c-1	3p			1	gi|354428585|gb|AGKD01030451.1|_Salmo_salar_Contig_030454,_whole_genome_shotgun_sequence:2140..2204:+
232	agagcuuagcuaauuggugagc	uucacaguggcuaaguucagu	agagcuuagcuaauuggugagcauugaucccucuuauauguuguucacaguggcuaaguucagu	ssa-mir-27c-2	3p			1	gi|354445045|gb|AGKD01013997.1|_Salmo_salar_Contig_013998,_whole_genome_shotgun_sequence:7946..8010:+
233	aggacuuagcacacaugugaaca	uucacagugguuaaguucug	aggacuuagcacacaugugaacacuguaaguuuaccuccauguucacagugguuaaguucug	ssa-mir-27d	3p			2	gi|354373269|gb|AGKD01085767.1|_Salmo_salar_Contig_085776,_whole_genome_shotgun_sequence:4530..4592:-	gi|354219757|gb|AGKD01238729.1|_Salmo_salar_Contig_238758,_whole_genome_shotgun_sequence:886..948:+
234	cugguuucacauggugguuuaga	uagcaccauuugaaaucagu	cugguuucacauggugguuuagauuaauguucccagugucuagcaccauuugaaaucagu	ssa-mir-29a	3p			2	gi|354390215|gb|AGKD01068821.1|_Salmo_salar_Contig_068828,_whole_genome_shotgun_sequence:4445..4505:+	gi|354358288|gb|AGKD01100748.1|_Salmo_salar_Contig_100761,_whole_genome_shotgun_sequence:197..257:-
235	acuguuuucuuuugguguuuaga	uagcaccauuugaaaucaguua	acuguuuucuuuugguguuuagagucucuucuauuucuagcaccauuugaaaucaguua	ssa-mir 29c	3p			2	gi|354267511|gb|AGKD01191016.1|_Salmo_salar_Contig_191042,_whole_genome_shotgun_sequence:4585..4644:-	gi|354238958|gb|AGKD01219569.1|_Salmo_salar_Contig_219595,_whole_genome_shotgun_sequence:740..799:+
236	acugauuucuucugguguuuaga	uagcaccauuugaaaucgguua	acugauuucuucugguguuuagagccccuuacagccuucuagcaccauuugaaaucgguua	ssa-mir-29b-1	3p			1	gi|354390215|gb|AGKD01068821.1|_Salmo_salar_Contig_068828,_whole_genome_shotgun_sequence:4590..4651:+
237	ugacugauuuccucugguguuuaga	uagcaccauuugaaaucgguua	ugacugauuuccucugguguuuagagccccuuacagccuucuagcaccauuugaaaucgguua	ssa-mir-29b-2	3p			1	gi|354358288|gb|AGKD01100748.1|_Salmo_salar_Contig_100761,_whole_genome_shotgun_sequence:51..114:-
238	accgauuucuuuugguguucaga	uagcaccauuugaaaucgguua	accgauuucuuuugguguucagagucuuguuguguuucuagcaccauuugaaaucgguua	ssa-mir-29b-3	3p			1	gi|354437674|gb|AGKD01021362.1|_Salmo_salar_Contig_021365,_whole_genome_shotgun_sequence:1545..1605:-
239	accauuuucuuuugguguuuag	uagcaccauuugaaaucgguua	accauuuucuuuugguguuuagagucuccucuauuucuagcaccauuugaaaucgguua	ssa-mir-29b-4	3p			1	gi|354065453|gb|AGKD01393017.1|_Salmo_salar_Contig_393263,_whole_genome_shotgun_sequence:728..787:-
240	uuugacaauguugcacuacu	cagugcaauaguauugucauagc	uuugacaauguugcacuacuguaccauucauucuagcagugcaauaguauugucauagc	ssa-mir-301a-1	3p	lever1 p og q		3	gi|354358305|gb|AGKD01100731.1|_Salmo_salar_Contig_100744,_whole_genome_shotgun_sequence:1886..1944:-	gi|354349308|gb|AGKD01109437.1|_Salmo_salar_Contig_109453,_whole_genome_shotgun_sequence:20103..20161:-	gi|354449406|gb|AGKD01009637.1|_Salmo_salar_Contig_009638,_whole_genome_shotgun_sequence:21649..21707:+
241	gcuuugacgauguugcacuacu	cagugcaacaguauugucauggc	gcuuugacgauguugcacuacuguuccaucggcugaagcagugcaacaguauugucauggc	ssa-mir-301b	3p			1	gi|354322613|gb|AGKD01135915.1|_Salmo_salar_Contig_135936,_whole_genome_shotgun_sequence:3471..3530:+
242	gcuuugaugacguugcacuacu	cagugcaauaguauugucauggc	gcuuugaugacguugcacuacuguuccaucggcugaagcagugcaauaguauugucauggc	ssa-mir-301c	3p			1	gi|354187706|gb|AGKD01270780.1|_Salmo_salar_Contig_270811,_whole_genome_shotgun_sequence:1680..1741:+
243	cucugacuucauugcacuacu	cagugcaauaguauugucaaagc	cucugacuucauugcacuacuguauuggacagcuagcagugcaauaguauugucaaagc	ssa-mir-301d	3p			3	gi|354167325|gb|AGKD01291161.1|_Salmo_salar_Contig_291201,_whole_genome_shotgun_sequence:2275..2334:+	gi|354362257|gb|AGKD01096779.1|_Salmo_salar_Contig_096792,_whole_genome_shotgun_sequence:6863..6922:-	gi|354313218|gb|AGKD01145310.1|_Salmo_salar_Contig_145333,_whole_genome_shotgun_sequence:2022..2081:+
244	uguaaacauccuacacucucagcu	cugggagagggguguuuacacu	uguaaacauccuacacucucagcugugacaucaucgagcugggagagggguguuuacacu	ssa-mir-30a-1	5p	lever1 p		1	gi|354332287|gb|AGKD01126241.1|_Salmo_salar_Contig_126261,_whole_genome_shotgun_sequence:6540..6600:+
245	uguaaacauccuacacucucagcu	cugggagagggguguuuacgcu	uguaaacauccuacacucucagcugugacaucaucgagcugggagagggguguuuacgcu	ssa-mir-30a-2	5p	lever1 p		1	gi|354421199|gb|AGKD01037837.1|_Salmo_salar_Contig_037841,_whole_genome_shotgun_sequence:913..973:-
246	uguaaacauccuacacucucagc	ccgggagugggauguuugcgcu	uguaaacauccuacacucucagcggugcccucuuucagccgggagugggauguuugcgcu	ssa-mir-30a-3	5p	lever1 p og q		1	gi|354362733|gb|AGKD01096303.1|_Salmo_salar_Contig_096315,_whole_genome_shotgun_sequence:1615..1675:+
247	uguaaacauccuacacucucagc	ccgggagugggauguuugcgcu	uguaaacauccuacacucucagcggcgcccucuaguagccgggagugggauguuugcgcu	ssa-mir-30a-4	5p	lever1 p		1	gi|354265807|gb|AGKD01192720.1|_Salmo_salar_Contig_192746,_whole_genome_shotgun_sequence:27..87:-
248	uguaaacauccccgacuggaagcu	cuuucaguaggguguuugcugc	uguaaacauccccgacuggaagcugugauguacauguucuagcuuucaguaggguguuugcugc	ssa-mir-30b	5p			2	gi|354421228|gb|AGKD01037808.1|_Salmo_salar_Contig_037812,_whole_genome_shotgun_sequence:5145..5210:+	gi|354253973|gb|AGKD01204554.1|_Salmo_salar_Contig_204580,_whole_genome_shotgun_sequence:2477..2542:+
249	uguaaacauccuugacuggaagcu	cuuucagucggauguuugcagc	uguaaacauccuugacuggaagcugggguuuggacagcaagggcuuucagucggauguuugcagc	ssa-mir-30c-1	5p	lever1 p og q		1	gi|354421199|gb|AGKD01037837.1|_Salmo_salar_Contig_037841,_whole_genome_shotgun_sequence:1620..1685:-
250	uguaaacauccuugacuggaagcu	cuuucagucggauguuugcagc	uguaaacauccuugacuggaagcugguguucggucagcgagggcuuucagucggauguuugcagc	ssa-mir-30c-2	5p	lever1 p og q		1	gi|354332287|gb|AGKD01126241.1|_Salmo_salar_Contig_126261,_whole_genome_shotgun_sequence:6228..6293:+
251	uguaaacauccuugacugaaagcu	cuuucagucggauguuugcagc	uguaaacauccuugacugaaagcugguguuucauacagggcuuucagucggauguuugcagc	ssa-mir-30d-1	5p	lever1 p og q		1	gi|354265807|gb|AGKD01192720.1|_Salmo_salar_Contig_192746,_whole_genome_shotgun_sequence:867..929:-
252	uguaaacauccuacacucagcu	cugggagaaggcuguuuacuuu	uguaaacauccuacacucagcugugaguuggcagcagaggcugggagaaggcuguuuacuuu	ssa-mir-30e-1	5p	lever1 p		2	gi|354314469|gb|AGKD01144059.1|_Salmo_salar_Contig_144082,_whole_genome_shotgun_sequence:2939..3000:+	gi|354397483|gb|AGKD01061553.1|_Salmo_salar_Contig_061559,_whole_genome_shotgun_sequence:14320..14381:+
253	uguaaacauccuacacucagcu	cugggagaaggcuguuuacuuu	uguaaacauccuacacucagcugugaguuggaagcagaggcugggagaaggcuguuuacuuu	ssa-mir-30e-2	5p	lever1 p		1	gi|354423667|gb|AGKD01035369.1|_Salmo_salar_Contig_035373,_whole_genome_shotgun_sequence:5206..5267:+
254	uguaaacauccuacacucagcu	cuggggagaggguguuuacuuu	uguaaacauccuacacucagcuauagccuguauggaaggcuggggagaggguguuuacuuu	ssa-mir-30e-3	5p			1	gi|354421228|gb|AGKD01037808.1|_Salmo_salar_Contig_037812,_whole_genome_shotgun_sequence:5682..5743:+
255	uguaaacauccuugacugaaagcu	uuuucagucggauguuugcagcu	uguaaacauccuugacugaaagcugguguuucauauagggcuuuucagucggauguuugcagcu	ssa-mir-30d-2	5p			1	gi|354362733|gb|AGKD01096303.1|_Salmo_salar_Contig_096315,_whole_genome_shotgun_sequence:508..572:+
256	gugcauuguaguugcauugca	caaugugucugcagugcagua	gugcauuguaguugcauugcacugggcugcaggaucaugcaaugugucugcagugcagua	ssa-mir-33a-1	3p			2	gi|354048723|gb|AGKD01409747.1|_Salmo_salar_Contig_410011,_whole_genome_shotgun_sequence:869..929:-	gi|354451899|gb|AGKD01007146.1|_Salmo_salar_Contig_007147,_whole_genome_shotgun_sequence:7773..7833:+
257	gugcauuguaguugcauugca	caaugugucugcagugcagua	gugcauuguaguugcauugcaugauccugcagcccauugcaaugugucugcagugcagua	ssa-mir-33a-2	3p			1	gi|354438524|gb|AGKD01020514.1|_Salmo_salar_Contig_020516,_whole_genome_shotgun_sequence:13249..13309:+
258	gugcauuguaguugcauugca	caauguuccugcagugcaaga	gugcauuguaguugcauugcaugugucucagcugggugcaauguuccugcagugcaaga	ssa-mir-33b	3p			1	gi|354448232|gb|AGKD01010811.1|_Salmo_salar_Contig_010812,_whole_genome_shotgun_sequence:15759..15818:+
259	aacaauauccuggugcugccugagu	uccagcaucagugauuuuguug	aacaauauccuggugcugccugagugccucuucauagacuccagcaucagugauuuuguug	ssa-mir-338a-1	3p			2	gi|354335791|gb|AGKD01122950.1|_Salmo_salar_Contig_122970,_whole_genome_shotgun_sequence:1425..1487:-	gi|354403927|gb|AGKD01055109.1|_Salmo_salar_Contig_055113,_whole_genome_shotgun_sequence:4122..4184:+
260	aacaauauccugaugcugcaugagu	uccagcaucagugauuuuguug	aacaauauccugaugcugcaugagugugucaaguagaacuccagcaucagugauuuuguug	ssa-mir-338a-2	3p			1	gi|354255187|gb|AGKD01203340.1|_Salmo_salar_Contig_203366,_whole_genome_shotgun_sequence:2021..2083:+
261	aacaauauccugaugcugcaugagu	uccagcaucagugauuuuguug	aacaauauccugaugcugcaugagugugucaaguggaacuccagcaucagugauuuuguug	ssa-mir-338a-3	3p			1	gi|354043598|gb|AGKD01414872.1|_Salmo_salar_Contig_415144,_whole_genome_shotgun_sequence:829..891:+
262	aacaacauccuggugcugccugagu	uccagcaucagugauuuuguug	aacaacauccuggugcugccugagugacucucaccaacuccagcaucagugauuuuguug	ssa-mir-338a-4	3p			1	gi|354348278|gb|AGKD01110463.1|_Salmo_salar_Contig_110480,_whole_genome_shotgun_sequence:3041..3101:+
263	agggacuuuuaggggcagcu	uaaugccccuaaaaauccuuau	agggacuuuuaggggcagcuguguuuuauuaacccagucauaaugccccuaaaaauccuuau	ssa-mir-365-1	3p			2	gi|354450152|gb|AGKD01008893.1|_Salmo_salar_Contig_008894,_whole_genome_shotgun_sequence:19593..19655:+	gi|354198061|gb|AGKD01260425.1|_Salmo_salar_Contig_260456,_whole_genome_shotgun_sequence:7226..7288:+
264	aggggcuuuugggggcacuugug	uaaugccccuaaaaauccuuau	aggggcuuuugggggcacuuguguuucaguuucaccaucauaaugccccuaaaaauccuuau	ssa-mir-365-2	3p			2	gi|354457572|gb|AGKD01001477.1|_Salmo_salar_Contig_001477,_whole_genome_shotgun_sequence:5033..5095:-	gi|354442237|gb|AGKD01016805.1|_Salmo_salar_Contig_016806,_whole_genome_shotgun_sequence:31216..31278:-
265	acguugagccacacgcacaaua	uuuguucguucggcucgcguua	acguugagccacacgcacaauaccugaagauuaaguuuuguucguucggcucgcguua	ssa-mir-375-1	3p			1	gi|354422752|gb|AGKD01036284.1|_Salmo_salar_Contig_036288,_whole_genome_shotgun_sequence:14551..14609:+
266	acgcugagccacgcgcacaaua	uuuguucguucggcucgcguua	acgcugagccacgcgcacaauacaugaugaagaugacguuuuguucguucggcucgcguua	ssa-mir-375-2	3p			1	gi|354198877|gb|AGKD01259609.1|_Salmo_salar_Contig_259640,_whole_genome_shotgun_sequence:1141..1202:-
267	acguugagccauacgcacaaua	uuuguucguucggcucgcguua	acguugagccauacgcacaauaccugaagaugaaguuuuguucguucggcucgcguua	ssa-mir-375-3	3p			2	gi|354414676|gb|AGKD01044360.1|_Salmo_salar_Contig_044364,_whole_genome_shotgun_sequence:11832..11890:-	gi|354043590|gb|AGKD01414880.1|_Salmo_salar_Contig_415152,_whole_genome_shotgun_sequence:1486..1544:-
268	gucuuaccagacaugguuag	uaauacugucugguaaugccg	gucuuaccagacaugguuagaucuaauuaucccugucuaauacugucugguaaugccg	ssa-mir-429	3p			1	gi|354421617|gb|AGKD01037419.1|_Salmo_salar_Contig_037423,_whole_genome_shotgun_sequence:8518..8576:+
269	uaccugaacacuagcauugacu	uaagugcuacuuguugggguag	uaccugaacacuagcauugacuugucuauauuaugcaguaagugcuacuuguugggguag	ssa-mir-430a	3p			1	gi|354456619|gb|AGKD01002427.1|_Salmo_salar_Contig_002427,_whole_genome_shotgun_sequence:23119..23179:+
270	aauucaacuugagcaacuuuccu	aaagugcuauuaaguuggaguau	aauucaacuugagcaacuuuccuuuaucacgcuaaagaaagugcuauuaaguuggaguau	ssa-mir-430b	3p			2	gi|353942433|gb|AGKD01516037.1|_Salmo_salar_Contig_516364,_whole_genome_shotgun_sequence:1064..1125:-	gi|354456619|gb|AGKD01002427.1|_Salmo_salar_Contig_002427,_whole_genome_shotgun_sequence:25131..25192:+
271	aacccuaacaaaagcauugacu	uaagugcuuuuuguuuggguag	aacccuaacaaaagcauugacugguuuuguuugcaguaagugcuuuuuguuuggguag	ssa-mir-430c	5p			2	gi|353942433|gb|AGKD01516037.1|_Salmo_salar_Contig_516364,_whole_genome_shotgun_sequence:1312..1370:-	gi|354456619|gb|AGKD01002427.1|_Salmo_salar_Contig_002427,_whole_genome_shotgun_sequence:24886..24944:+
272	aggcagugucuuguuagcuga	aguuuaccuguugcugcccuc	aggcaguguaacguuagcugacuguuuucucauuugucagcucacgcuacaguugcucc	ssa-mir-449a	5p			1	gi|354360418|gb|AGKD01098618.1|_Salmo_salar_Contig_098631,_whole_genome_shotgun_sequence:840..899:-
273	aggcagugucuuguuagcuga	aguuuaccuguugcugcccuc	aggcagugucuuguuagcugaauggucuguuuuaucaguuuaccuguugcugcccuc	ssa-mir-449b	5p			1	gi|354360418|gb|AGKD01098618.1|_Salmo_salar_Contig_098631,_whole_genome_shotgun_sequence:539..596:-
274	acccuaucaauauugccucugc	uagugcaauauugcuuauagggucu	acccuaucaauauugccucugcuuuucugacugauaacggaguagugcaauauugcuuauagggucu	ssa-mir-454	5p	lever1 q		1	gi|354167979|gb|AGKD01290507.1|_Salmo_salar_Contig_290545,_whole_genome_shotgun_sequence:1130..1197:-
275	uaugugcccuuggacuacaucg	gcaguccaugggcauauacacu	uaugugcccuuggacuacaucguggaaggcagcaccaugcaguccaugggcauauacacu	ssa-mir-455	5p			2	gi|354437647|gb|AGKD01021389.1|_Salmo_salar_Contig_021392,_whole_genome_shotgun_sequence:9253..9313:-	gi|354434541|gb|AGKD01024495.1|_Salmo_salar_Contig_024498,_whole_genome_shotgun_sequence:8550..8610:-
276	gcaggcaucuucccagccuac	caggcugguuagaugguuguca	gcaggcaucuucccagccuacauguggauccaggaaucugcaggcugguuagaugguuguca	ssa-mir-456-1	3p			1	gi|354454188|gb|AGKD01004858.1|_Salmo_salar_Contig_004859,_whole_genome_shotgun_sequence:109..171:+
277	gcaggcaucuucccagccuac	caggcugguuagaugguuguca	gcaggcaucuucccagccuacauguggauccaagaaucugcaggcugguuagaugguuguca	ssa-mir-456-2	3p			2	gi|354257952|gb|AGKD01200575.1|_Salmo_salar_Contig_200601,_whole_genome_shotgun_sequence:4031..4093:-	gi|354458689|gb|AGKD01000360.1|_Salmo_salar_Contig_000360,_whole_genome_shotgun_sequence:6420..6482:-
278	agcgccauuuacagagcuauaa	auagcucuuugaaugguacugc	agcgccauuuacagagcuauaagcaugaugguugucauagcucuuugaaugguacugc	ssa-mir-458	3p			2	gi|354423396|gb|AGKD01035640.1|_Salmo_salar_Contig_035644,_whole_genome_shotgun_sequence:8691..8749:-	gi|354257560|gb|AGKD01200967.1|_Salmo_salar_Contig_200993,_whole_genome_shotgun_sequence:2328..2386:-
279	ucaguaacaaggauucauccugu	cagggaaucucuguuacugggg	ucaguaacaaggauucauccuguuguuguauucugaacuagcagggaaucucuguuacugggg	ssa-mir-459	5p			1	gi|354357395|gb|AGKD01101641.1|_Salmo_salar_Contig_101654,_whole_genome_shotgun_sequence:1991..2054:+
280	ccugcauuguacacacugugcg	cacagcgcauacaauguggaug	ccugcauuguacacacugugcguaacuuauguaagcacagcgcauacaauguggaug	ssa-mir-460-1	3p			2	gi|353896948|gb|AGKD01554371.1|_Salmo_salar_Contig_554703,_whole_genome_shotgun_sequence:460..517:-	gi|354170206|gb|AGKD01288280.1|_Salmo_salar_Contig_288316,_whole_genome_shotgun_sequence:656..713:+
281	ccugcauuguacacacugugcg	cacagcgcauacaauguggaug	ccugcauuguacacacugugcguaucuguuauguaagcacagcgcauacaauguggaug	ssa-mir-460-2	3p			2	gi|354449802|gb|AGKD01009243.1|_Salmo_salar_Contig_009244,_whole_genome_shotgun_sequence:21853..21912:+	gi|354125990|gb|AGKD01332496.1|_Salmo_salar_Contig_332596,_whole_genome_shotgun_sequence:172..231:-
282	uaacggaacccauaaugcagcug	ccuggauguggguuccgucu	uaacggaacccauaaugcagcugugucaaugaacagcaccuggauguggguuccgucu	ssa-mir-462a	5p			1	gi|354263513|gb|AGKD01195014.1|_Salmo_salar_Contig_195040,_whole_genome_shotgun_sequence:4276..4334:-
283	uaacggaacccauaaagcagcug	gcuggaugugagcuccguuucc	uaacggaacccauaaagcagcugugucuuucaaaggcagcuggaugugagcuccguuucc	ssa-mir-462b	5p			1	gi|354427567|gb|AGKD01031469.1|_Salmo_salar_Contig_031472,_whole_genome_shotgun_sequence:12752..12812:-
284	uggucguauguaugacgucauu	ugacaucauauguacggcugcu	uggucguauguaugacgucauuuacuucaauguuuggagugacaucauauguacggcugcu	ssa-mir-489-1	3p			1	gi|354285590|gb|AGKD01172938.1|_Salmo_salar_Contig_172963,_whole_genome_shotgun_sequence:368..429:-
285	uggucguauguaugacgucauu	ugacaucauauguacggcugcu	uggucguauguaugacgucauuuacuucaacguuuggagugacaucauauguacggcugcu	ssa-mir-489-2	3p			1	gi|354421255|gb|AGKD01037781.1|_Salmo_salar_Contig_037785,_whole_genome_shotgun_sequence:3972..4033:+
286	uuaagacuuguagugauguuu	aacaucacuuuaagucucugcu	uuaagacuuguagugauguuuagggaaauuaucacaugaacaucacuuuaagucucugcu	ssa-mir-499a	5p			1	gi|354450591|gb|AGKD01008454.1|_Salmo_salar_Contig_008455,_whole_genome_shotgun_sequence:16012..16072:+
287	uuaagacuugcagugauguuua	aacaucacuuuaagucugugcu	uuaagacuugcagugauguuuagguaacucagcucaugaacaucacuuuaagucugugcu	ssa-mir-499b-1	5p			1	gi|354393758|gb|AGKD01065278.1|_Salmo_salar_Contig_065285,_whole_genome_shotgun_sequence:11023..11083:-
288	uuaagacuugcagugauguuua	aacaucacuuuaagucugugcu	uuaagacuugcagugauguuuagguaacucaacucaugaacaucacuuuaagucugugcu	ssa-mir-499b-2	5p			1	gi|354383442|gb|AGKD01075594.1|_Salmo_salar_Contig_075602,_whole_genome_shotgun_sequence:1558..1618:-
289	uuaagacuugcagugauguuua	aacaucacuuuaagucugugcu	uuaagacuugcagugauguuuagggaaaugaucacaugaacaucacuuuaagucugugcu	ssa-mir-499b-3	5p			1	gi|354292556|gb|AGKD01165972.1|_Salmo_salar_Contig_165997,_whole_genome_shotgun_sequence:1719..1779:+
290	gaaaccaaguguggguguggccu	gcgacccauccuugguuucug	gaaaccaaguguggguguggccuggaaugacaauauggcgacccauccuugguuucug	ssa-mir-551	3p			1	gi|354442731|gb|AGKD01016311.1|_Salmo_salar_Contig_016312,_whole_genome_shotgun_sequence:12325..12383:+
291	gacuuggucaaagcuccucagu	ugagaaguuuggaacaaguaaa	gacuuggucaaagcuccucagugaugaguagaaaccugagaaguuuggaacaaguaaa	ssa-mir-7132a	5p			2	gi|354205253|gb|AGKD01253233.1|_Salmo_salar_Contig_253263,_whole_genome_shotgun_sequence:5113..5171:-	gi|354455170|gb|AGKD01003876.1|_Salmo_salar_Contig_003877,_whole_genome_shotgun_sequence:14202..14260:-
292	auuugaaacguuuuagccaaa	uuugcagaaacguuucagauuu	auuugaaacguuuuagccaaaaauguuuccacaguaaagguguuuuuugcagaaacguuucagauuu	ssa-mir-722-1	3p	lever1 p og q		1	gi|354254234|gb|AGKD01204293.1|_Salmo_salar_Contig_204319,_whole_genome_shotgun_sequence:534..600:-
293	auuugaaacguuuuagccaaa	uuugcagaaacguuucagauuu	auuugaaacguuuuagccaaaaauguuuccaugguaaagguguuuuuugcagaaacguuucagauuu	ssa-mir-722-2	3p	lever1 p og q		1	gi|354458850|gb|AGKD01000199.1|_Salmo_salar_Contig_000199,_whole_genome_shotgun_sequence:4067..4133:+
294	ggcagcuuugaaugauguuacu	agacaucagauaaaucugugcu	ggcagcuuugaaugauguuacuucuuauuacuuaaagaagacaucagauaaaucugugcu	ssa-mir-723-1	3p			1	gi|354415991|gb|AGKD01043045.1|_Salmo_salar_Contig_043049,_whole_genome_shotgun_sequence:4543..4603:+
295	ggcagcuuugaaugauguuacu	agacaucagauaaaucugugcu	ggcagcuuugaaugauguuacuucuuuugaauugaaggagacaucagauaaaucugugcu	ssa-mir-723-2	3p			1	gi|354329653|gb|AGKD01128875.1|_Salmo_salar_Contig_128896,_whole_genome_shotgun_sequence:8400..8460:+
296	uuaaagggaauuugcgacuguu	cagccacaccuuccuuuuaaga	uuaaagggaauuugcgacuguuaaucaaaccguuagaacagccacaccuuccuuuuaaga	ssa-mir-724-1	5p			1	gi|354209454|gb|AGKD01249032.1|_Salmo_salar_Contig_249062,_whole_genome_shotgun_sequence:4156..4216:-
297	uuaaagggaauuugcgacuguu	cagccacaccuuccuuuuaaga	uuaaagggaauuugcgacuguuaguaaaaccauuagaacagccacaccuuccuuuuaaga	ssa-mir-724-2	5p			1	gi|354214299|gb|AGKD01244187.1|_Salmo_salar_Contig_244216,_whole_genome_shotgun_sequence:1577..1637:-
298	uuaaagggaauuugcgacuguu	cagccacaccuuccuuuuaaga	uuaaagggaauuugcgacuguuagucaaaccauuagaacagccacaccuuccuuuuaaga	ssa-mir-724-3	5p			1	gi|354259491|gb|AGKD01199036.1|_Salmo_salar_Contig_199062,_whole_genome_shotgun_sequence:2694..2754:+
299	uuaaagggaauuugcgacuguu	cagccacaccuuccuuuuaaga	uuaaagggaauuugcgacuguuagucaaaccguuagaacagccacaccuuccuuuuaaga	ssa-mir-724-4	5p			1	gi|354079426|gb|AGKD01379044.1|_Salmo_salar_Contig_379253,_whole_genome_shotgun_sequence:482..542:-
300	agcuagaaaccuugccugagau	uucagucauuguuucugguagu	agcuagaaaccuugccugagaugugcugaugaauuucagucauuguuucugguagu	ssa-mir-725-1	3p			1	gi|354209511|gb|AGKD01248975.1|_Salmo_salar_Contig_249005,_whole_genome_shotgun_sequence:789..845:+
301	agcuagaaaccuugccugagau	uucagucauuguuucugguagu	agcuagaaaccuugccugagaugugccaaacagauuucagucauuguuucugguagu	ssa-mir-725-2	3p			1	gi|354448414|gb|AGKD01010629.1|_Salmo_salar_Contig_010630,_whole_genome_shotgun_sequence:15363..15420:+
302	ucagucuucaauuccucccagc	guugaggcgaguugaagacu	ucagucuucaauuccucccagcccguuacuauggaaacugugaguugaggcgaguugaagacu	ssa-mir-727-1	5p			1	gi|354310736|gb|AGKD01147792.1|_Salmo_salar_Contig_147815,_whole_genome_shotgun_sequence:1661..1724:-
303	ucagucuucaauuccucccagc	guugaggcgaguugaagacu	ucagucuucaauuccucccagcccguaacaauggaaacugugaguugaggcgaguugaagacu	ssa-mir-727-2	5p			1	gi|354307481|gb|AGKD01151047.1|_Salmo_salar_Contig_151071,_whole_genome_shotgun_sequence:3955..4018:+
304	caggguuguaucauaaccaacc	uauggguaugauacgaccug	caggguuguaucauaaccaaccuguaugguuuagaaguauggguaugauacgaccug	ssa-mir-729	3p			1	gi|354358154|gb|AGKD01100882.1|_Salmo_salar_Contig_100895,_whole_genome_shotgun_sequence:8493..8550:+
305	uccucauugugcaugcugugug	cacagcgccugcaauguggagg	uccucauugugcaugcuguguguguuucuuauggguccacacagcgccugcaauguggagg	ssa-mir-730a-1	5p			2	gi|354328068|gb|AGKD01130460.1|_Salmo_salar_Contig_130481,_whole_genome_shotgun_sequence:5136..5196:-	gi|354180317|gb|AGKD01278169.1|_Salmo_salar_Contig_278200,_whole_genome_shotgun_sequence:442..502:-
306	uccucauugugcaugcugugug	cacagugccugcaauguggacg	uccucauugugcaugcuguguguguuucugauuaguccacacagugccugcaauguggacg	ssa-mir-730a-2	5p			1	gi|354418652|gb|AGKD01040384.1|_Salmo_salar_Contig_040388,_whole_genome_shotgun_sequence:11346..11407:-
307	aaugacacguuuucucccggauu	caccgggaauuucgugucagca	aaugacacguuuucucccggauugccaaacacacuauaaggcaccgggaauuucgugucagca	ssa-mir-731	5p	lever1 p		1	gi|354263513|gb|AGKD01195014.1|_Salmo_salar_Contig_195040,_whole_genome_shotgun_sequence:4063..4127:-
308	gaacuauucugcaacauuuguu	uaaaugcugcagaauugugcuu	ugaacuauucugcaacauuuguugaugugguucugcuaguaaaugcugcagaauugugcuu	ssa-mir-734	3p			1	gi|354388280|gb|AGKD01070756.1|_Salmo_salar_Contig_070763,_whole_genome_shotgun_sequence:12082..12143:+
309	aggcuuucuguuuguauuaugu	guaagacgaacaaaaaguuugu	aggcuuucuguuuguauuauguuucuucaaaaauguaagacgaacaaaaaguuugu	ssa-mir-736	3p			1	gi|354395220|gb|AGKD01063816.1|_Salmo_salar_Contig_063823,_whole_genome_shotgun_sequence:1140..1196:+
310	guuuuuuuagguuuagacuuu	aaucuaaaccuaaagaaaaua	guuuuuuuagguuuagacuuuugugacuuuuaagugagaaaaucuaaaccuaaagaaaaua	ssa-mir-737	5p			2	gi|354404023|gb|AGKD01055013.1|_Salmo_salar_Contig_055017,_whole_genome_shotgun_sequence:125..186:+	gi|354448264|gb|AGKD01010779.1|_Salmo_salar_Contig_010780,_whole_genome_shotgun_sequence:22933..22994:+
311	ugagguaguagguuguauaguu	cuguacagccuccuagcuuucc	ugagguaguagguuguauaguucagagugacaucacaggagauaacuguacagccuccuagcuuucc	ssa-let-7a-1	5p	lever1 p og q		3	gi|354408704|gb|AGKD01050332.1|_Salmo_salar_Contig_050336,_whole_genome_shotgun_sequence:2045..2112:-	gi|354349261|gb|AGKD01109480.1|_Salmo_salar_Contig_109496,_whole_genome_shotgun_sequence:7199..7266:+	gi|354451370|gb|AGKD01007675.1|_Salmo_salar_Contig_007676,_whole_genome_shotgun_sequence:7284..7351:+
312	ugagguaguagguuguauaguu	cuauacaacuuacugucuuucc	ugagguaguagguuguauaguuuuagggucauacccuuccugucagauaacuauacaacuuacugucuuucc	ssa-let-7a-2	5p	lever1 p		3	gi|354202714|gb|AGKD01255772.1|_Salmo_salar_Contig_255802,_whole_genome_shotgun_sequence:560..632:+	gi|354368752|gb|AGKD01090284.1|_Salmo_salar_Contig_090294,_whole_genome_shotgun_sequence:1696..1768:-	gi|354133030|gb|AGKD01325456.1|_Salmo_salar_Contig_325543,_whole_genome_shotgun_sequence:30..102:+
313	ugagguaguagguuguauaguu	cuguacagccuccuagcuuucc	ugagguaguagguuguauaguugagaauuacaccccgggagauaacuguacagccuccuagcuuucc	ssa-let-7a-3	5p	lever1 p og q		1	gi|354292881|gb|AGKD01165647.1|_Salmo_salar_Contig_165672,_whole_genome_shotgun_sequence:18..85:-
314	ugagguaguagguuguauaguu	cuauacagucuauugccuuccu	ugagguaguagguuguauaguuugugggagggauuuaauccuauucaggugauaacuauacagucuauugccuuccu	ssa-let-7a-4	5p	lever1 p og q		2	gi|354290732|gb|AGKD01167796.1|_Salmo_salar_Contig_167821,_whole_genome_shotgun_sequence:3670..3747:-	gi|354059843|gb|AGKD01398627.1|_Salmo_salar_Contig_398878,_whole_genome_shotgun_sequence:1443..1520:-
315	ugagguaguagguuguauaguu	cuauacagucuauugccuuccu	ugagguaguagguuguauaguuugugaagggauagaauccuauucaggugauaacuauacagucuauugccuuccu	ssa-let-7a-5	5p	lever1 p og q		2	gi|354202359|gb|AGKD01256127.1|_Salmo_salar_Contig_256157,_whole_genome_shotgun_sequence:4744..4820:+	gi|354422164|gb|AGKD01036872.1|_Salmo_salar_Contig_036876,_whole_genome_shotgun_sequence:6392..6468:+
316	uggaagacuagugauuuuguugu	caacaagucauggucuaccuca	uggaagacuagugauuuuguuguuaugugucaaaauugacaacaagucauggucuaccuca	ssa-mir-7a-1	5p			2	gi|354380708|gb|AGKD01078328.1|_Salmo_salar_Contig_078336,_whole_genome_shotgun_sequence:6817..6878:+	gi|354409946|gb|AGKD01049090.1|_Salmo_salar_Contig_049094,_whole_genome_shotgun_sequence:3141..3202:+
317	uggaagacuagugauuuuguugu	caacaagucccagucugccucu	uggaagacuagugauuuuguugugaugcugagcaaugagaacaacaagucccagucugccucu	ssa-mir-7a-2	5p			1	gi|354358536|gb|AGKD01100500.1|_Salmo_salar_Contig_100513,_whole_genome_shotgun_sequence:9788..9851:+
318	ugagguaguagguugugugguu	cuguacaaccuacugccuuccc	ugagguaguagguugugugguuucaggguuguuauuuugccccaucaggaguuaacuguacaaccuacugccuuccc	ssa-let-7b-1	5p	lever1 p og q		1	gi|354296213|gb|AGKD01162315.1|_Salmo_salar_Contig_162340,_whole_genome_shotgun_sequence:405..482:+
319	ugagguaguagguugugugguu	cuguacaaccuacugccuuccc	ugagguaguagguugugugguuucaggguugugauuuugccccaucaggaguuaacuguacaaccuacugccuuccc	ssa-let-7b-2	5p	lever1 p og q		2	gi|354439044|gb|AGKD01019996.1|_Salmo_salar_Contig_019997,_whole_genome_shotgun_sequence:18484..18562:+	gi|354211502|gb|AGKD01246984.1|_Salmo_salar_Contig_247013,_whole_genome_shotgun_sequence:4898..4976:-
320	ugagguaguugguuguaugguu	cuguacaaccuucuagcuuucc	ugagguaguugguuguaugguuucacauaauaaacagcccggagauaacuguacaaccuucuagcuuucc	ssa-let-7d-1	5p			1	gi|354394328|gb|AGKD01064708.1|_Salmo_salar_Contig_064715,_whole_genome_shotgun_sequence:1476..1546:+
321	ugagguaguugguuguaugguu	cuguacaaccuucuagcuuucc	ugagguaguugguuguaugguuucgcauaauaaacaguccggagauaacuguacaaccuucuagcuuucc	ssa-let-7d-2	5p			1	gi|354417989|gb|AGKD01041047.1|_Salmo_salar_Contig_041051,_whole_genome_shotgun_sequence:728..798:+
322	ugagguaguagauugaauaguu	cuauacaaucuacugucuuucc	ugagguaguagauugaauaguugugggguauauguccucccucugacauaacuauacaaucuacugucuuucc	ssa-let-7e-1	5p	lever1 p og q		2	gi|354202359|gb|AGKD01256127.1|_Salmo_salar_Contig_256157,_whole_genome_shotgun_sequence:4311..4384:+	gi|354422164|gb|AGKD01036872.1|_Salmo_salar_Contig_036876,_whole_genome_shotgun_sequence:5959..6032:+
323	ugagguaguagauugaauaguu	cuauacaaucuacugucuuucc	ugagguaguagauugaauaguugugggguauauguccucccucugagauaacuauacaaucuacugucuuucc	ssa-let-7e-2	5p	lever1 p og q		2	gi|354290732|gb|AGKD01167796.1|_Salmo_salar_Contig_167821,_whole_genome_shotgun_sequence:4103..4176:-	gi|354059843|gb|AGKD01398627.1|_Salmo_salar_Contig_398878,_whole_genome_shotgun_sequence:1876..1949:-
324	ugagguaguaguuugugcuguu	cugcgcaagcuacugccuugcc	ugagguaguaguuugugcuguugguuggguuaugacauuucccgcuauggagaugacugcgcaagcuacugccuugcc	ssa-let-7i-2	5p	lever1 p		3	gi|354119959|gb|AGKD01338527.1|_Salmo_salar_Contig_338640,_whole_genome_shotgun_sequence:36..114:+	gi|354452446|gb|AGKD01006599.1|_Salmo_salar_Contig_006600,_whole_genome_shotgun_sequence:6342..6420:-	gi|354047352|gb|AGKD01411118.1|_Salmo_salar_Contig_411385,_whole_genome_shotgun_sequence:1836..1914:-
325	uggaagacuagugauuuuguugu	caacaaaucacagucugccaaa	uggaagacuagugauuuuguuguuuuuaguuagaugaaucgacaacaaaucacagucugccaaa	ssa-mir-7a-3	5p			2	gi|354371562|gb|AGKD01087474.1|_Salmo_salar_Contig_087484,_whole_genome_shotgun_sequence:2275..2339:-	gi|354429044|gb|AGKD01029992.1|_Salmo_salar_Contig_029995,_whole_genome_shotgun_sequence:7452..7516:-
326	uggaagacuagugauuuuguugu	caacaagucacagucuaccuc	uggaagacuagugauuuuguuguuguaaauuuagcucucugacaacaagucacagucuaccuc	ssa-mir-7a-4	5p			2	gi|354379352|gb|AGKD01079684.1|_Salmo_salar_Contig_079693,_whole_genome_shotgun_sequence:9857..9920:-	gi|354205241|gb|AGKD01253245.1|_Salmo_salar_Contig_253275,_whole_genome_shotgun_sequence:4929..4992:-
327	uggaagacuagugauuuuguugu	caacaagucauagucuaccuca	uggaagacuagugauuuuguuguuguaaauucagcacccagacaacaagucauagucuaccuca	ssa-mir-7a-5	5p			2	gi|354400760|gb|AGKD01058276.1|_Salmo_salar_Contig_058280,_whole_genome_shotgun_sequence:3410..3474:+	gi|354457116|gb|AGKD01001933.1|_Salmo_salar_Contig_001933,_whole_genome_shotgun_sequence:3878..3942:+
328	uggaagacuagugauuuuguugu	caacaagucccagucugccucu	uggaagacuagugauuuuguugugaugcugagcaaugagaauaacaacaagucccagucugccucu	ssa-mir-7a-6	5p			1	gi|354441582|gb|AGKD01017460.1|_Salmo_salar_Contig_017461,_whole_genome_shotgun_sequence:6305..6371:-
329	uggaagacuagugauuuuguugu	caacaagucacagucuaccuc	uggaagacuagugauuuuguuguuguaaauuuagcucacugacaacaagucacagucuaccuc	ssa-mir-7a-7	5p			1	gi|354324156|gb|AGKD01134372.1|_Salmo_salar_Contig_134393,_whole_genome_shotgun_sequence:2192..2255:-
330	ugagguaguagguuggauaguu	cuguacaaccuacugucuuucu	ugagguaguagguuggauaguuuuagggucacacccacacugggagauaacuguacaaccuacugucuuucu	ssa-let-7j	5p			1	gi|354412458|gb|AGKD01046578.1|_Salmo_salar_Contig_046582,_whole_genome_shotgun_sequence:1462..1534:+
331	ugagguaguagguuguaugguu	cuguacaaccuucuagcuuucc	ugagguaguagguuguaugguuuagaaugacacccuaggaguuaacuguacaaccuucuagcuuucc	ssa-let-7c-1	5p			2	gi|354152828|gb|AGKD01305658.1|_Salmo_salar_Contig_305705,_whole_genome_shotgun_sequence:1590..1657:+	gi|354427216|gb|AGKD01031820.1|_Salmo_salar_Contig_031823,_whole_genome_shotgun_sequence:14573..14640:-
332	ugagguaguagguuguaugguu	cgguacaaccuucuagcuuuccu	ugagguaguagguuguaugguuuagaaugacacccugggaguuaacgguacaaccuucuagcuuuccu	ssa-let-7c-2	5p			2	gi|354143605|gb|AGKD01314881.1|_Salmo_salar_Contig_314944,_whole_genome_shotgun_sequence:1564..1632:+	gi|354212279|gb|AGKD01246207.1|_Salmo_salar_Contig_246236,_whole_genome_shotgun_sequence:577..645:-
333	ugagguaguagauuguauuguu	cuauacaaucuauugccuuccc	ugagguaguagauuguauuguugugggguagugauuuuacccugaucagaagauaacuauacaaucuauugccuuccc	ssa-let-7f	5p	lever1 p		1	gi|354412458|gb|AGKD01046578.1|_Salmo_salar_Contig_046582,_whole_genome_shotgun_sequence:1699..1777:+
334	ugagguaguaguuuguauaguu	cuauacagucuacugucuuucc	ugagguaguaguuuguauaguuuuaggaucacaccagaucugggagaugacuauacagucuacugucuuucc	ssa-let-7g-1	5p	lever1 p		1	gi|354456699|gb|AGKD01002347.1|_Salmo_salar_Contig_002347,_whole_genome_shotgun_sequence:14345..14417:-
335	ugagguaguaguuuguauaguu	cuauacagucuacugucuuucc	ugagguaguaguuuguauaguuuuaggaucacaccagaucugggagauaacuauacagucuacugucuuucc	ssa-let-7g-2	5p	lever1 p		1	gi|354455141|gb|AGKD01003905.1|_Salmo_salar_Contig_003906,_whole_genome_shotgun_sequence:11586..11658:-
336	ugagguaguaaguuguguuguu	cuauacaacuuacugccuuccu	ugagguaguaaguuguguuguuguuggggaucaggauagugcgccccguacgggagauaacuauacaacuuacugccuuccu	ssa-let-7h	5p	lever1 p og q		2	gi|354456699|gb|AGKD01002347.1|_Salmo_salar_Contig_002347,_whole_genome_shotgun_sequence:14038..14120:-	gi|354455141|gb|AGKD01003905.1|_Salmo_salar_Contig_003906,_whole_genome_shotgun_sequence:11146..11228:-
337	ugagguaguaguuugugcuguu	cugcgcaaacgacuaccuugcc	ugagguaguaguuugugcuguuggucggguugugacauggccugcuguggagauaacugcgcaaacgacuaccuugcc	ssa-let-7i-1	5p			1	gi|354364723|gb|AGKD01094313.1|_Salmo_salar_Contig_094325,_whole_genome_shotgun_sequence:1767..1845:-
338	ucuuugguuaucuagcuguauga	uaaagcuagagaaccgaauguau	ucuuugguuaucuagcuguaugaguuuaugugauaucauaaagcuagagaaccgaauguau	ssa-mir9-a-1	5p			1	gi|354440378|gb|AGKD01018664.1|_Salmo_salar_Contig_018665,_whole_genome_shotgun_sequence:5284..5344:+
339	ucuuugguuaucuagcuguauga	uaaagcuagauaaccgaaagua	ucuuugguuaucuagcuguaugagugugauggccgucauaaagcuagauaaccgaaagua	ssa-mir9-a-2	5p			1	gi|354318075|gb|AGKD01140453.1|_Salmo_salar_Contig_140475,_whole_genome_shotgun_sequence:4025..4085:+
340	ucuuugguuaucuagcuguauga	uaaagcuagagaaccgaaagua	ucuuugguuaucuagcuguaugaguuauaauuucauaaagcuagagaaccgaaagua	ssa-mir-9a-3	5p			2	gi|354189491|gb|AGKD01268995.1|_Salmo_salar_Contig_269026,_whole_genome_shotgun_sequence:1065..1122:+	gi|354375542|gb|AGKD01083494.1|_Salmo_salar_Contig_083503,_whole_genome_shotgun_sequence:6169..6226:-
341	ucuuugguuaucuagcuguauga	auaaagcuagauaaccgaaagu	ucuuugguuaucuagcuguaugaguguuaaauaccugucauaaagcuagauaaccgaaagu	ssa-mir-9a-5	5p			2	gi|354327175|gb|AGKD01131353.1|_Salmo_salar_Contig_131374,_whole_genome_shotgun_sequence:4525..4586:-	gi|354445331|gb|AGKD01013711.1|_Salmo_salar_Contig_013712,_whole_genome_shotgun_sequence:6609..6670:+
342	ucuuugguuaucuagcuguauga	auaaagcuagauaaccgaaagu	ucuuugguuaucuagcuguaugagugauguacauucuucauaaagcuagauaaccgaaagu	ssa-mir-9a-4	5p			2	gi|354452386|gb|AGKD01006659.1|_Salmo_salar_Contig_006660,_whole_genome_shotgun_sequence:7962..8023:+	gi|354376216|gb|AGKD01082820.1|_Salmo_salar_Contig_082829,_whole_genome_shotgun_sequence:12099..12160:+
343	ucuuugguuaucuagcugaau	uaaagcuagagaaccgaaugua	ucuuugguuaucuagcugaaugaguuuaugugauaucauaaagcuagagaaccgaaugua	ssa-mir-9b	3p			2	gi|354292743|gb|AGKD01165785.1|_Salmo_salar_Contig_165810,_whole_genome_shotgun_sequence:3066..3126:+	gi|354337598|gb|AGKD01121143.1|_Salmo_salar_Contig_121162,_whole_genome_shotgun_sequence:3839..3899:+
344	ucuuugguuaucuagcuguauga	uaaagcuagcuaaccgaaugua	ucuuugguuaucuagcuguaugaguguuacucggccgucauaaagcuagcuaaccgaaugua	ssa-mir-9a-6	5p			1	gi|354451251|gb|AGKD01007794.1|_Salmo_salar_Contig_007795,_whole_genome_shotgun_sequence:8628..8690:-
345	ucuuugguuaucuagcuguauga	uaaagcuagcuaaccgaaagua	ucuuugguuaucuagcuguaugaguguuacucggccgucauaaagcuagcuaaccgaaagua	ssa-mir-9a-7	5p			1	gi|354191120|gb|AGKD01267366.1|_Salmo_salar_Contig_267397,_whole_genome_shotgun_sequence:1413..1475:-
346	ucuuugguuaucuagcuguauga	uaaagcuagauaaccgaaagua	ucuuugguuaucuagcuguaugagugguguacauucuucauaaagcuagauaaccgaaagua	ssa-mir-9a-8	5p			2	gi|354245698|gb|AGKD01212829.1|_Salmo_salar_Contig_212855,_whole_genome_shotgun_sequence:1038..1100:-	gi|354051696|gb|AGKD01406774.1|_Salmo_salar_Contig_407034,_whole_genome_shotgun_sequence:474..536:-
347	agguugggaggggugucagugcu	uauugcacuugucccggccugu	agguugggaggggugucagugcuguuacucugaagguauugcacuugucccggccugu	ssa-mir-92a-4	3p			1	gi|354451921|gb|AGKD01007124.1|_Salmo_salar_Contig_007125,_whole_genome_shotgun_sequence:661..719:+
348	agguugggauaggcagcaaugcu	uauugcacuugucccggccugu	agguugggauaggcagcaaugcucauuacuuguaugguauugcacuugucccggccugu	ssa-mir-92a-1	3p	lever1 p og q		2	gi|354418346|gb|AGKD01040690.1|_Salmo_salar_Contig_040694,_whole_genome_shotgun_sequence:4749..4809:+	gi|354413421|gb|AGKD01045615.1|_Salmo_salar_Contig_045619,_whole_genome_shotgun_sequence:15810..15870:+
349	agguugggauaggcagcaaugcu	uauugcacuugucccggccugu	agguugggauaggcagcaaugcuuuuuacuuguaugguauugcacuugucccggccugu	ssa-mir-92a-2	3p	lever1 p og q		2	gi|354290726|gb|AGKD01167802.1|_Salmo_salar_Contig_167827,_whole_genome_shotgun_sequence:418..478:-	gi|354168311|gb|AGKD01290175.1|_Salmo_salar_Contig_290213,_whole_genome_shotgun_sequence:708..768:+
350	aggcugggaggggugucagugcu	uauugcacuugucccggccugu	aggcugggaggggugucagugcuguuacucugaagguauugcacuugucccggccugu	ssa-mir-92a-3	3p			1	gi|354345469|gb|AGKD01113272.1|_Salmo_salar_Contig_113289,_whole_genome_shotgun_sequence:5864..5922:-
351	aggugugggauguggugcacuguu	uauugcacucgucccggccucc	aggugugggauguggugcacuguuguacaaugcccucccaauauugcacucgucccggccucc	ssa-mir-92b	3p			1	gi|354445807|gb|AGKD01013235.1|_Salmo_salar_Contig_013236,_whole_genome_shotgun_sequence:8404..8467:-
352	aaaagugcuguuugugcagguag	acugcaaaaccagcacuuccug	aaaagugcuguuugugcagguagauaaacucaucagaccuacugcaaaaccagcacuuccug	ssa-mir-93a-1	5p			3	gi|354123164|gb|AGKD01335322.1|_Salmo_salar_Contig_335429,_whole_genome_shotgun_sequence:61..122:+	gi|354190312|gb|AGKD01268174.1|_Salmo_salar_Contig_268205,_whole_genome_shotgun_sequence:7501..7562:+	gi|354449516|gb|AGKD01009527.1|_Salmo_salar_Contig_009528,_whole_genome_shotgun_sequence:5584..5645:+
353	aaaagugcuguuugugcagguag	acugcaaaaccagcacuucccga	aaaagugcuguuugugcagguagcugacucacccgcccuacugcaaaaccagcacuucccga	ssa-mir-93a-2	5p			1	gi|354329298|gb|AGKD01129230.1|_Salmo_salar_Contig_129251,_whole_genome_shotgun_sequence:345..407:-
354	uuuggcacuagcacauuuuugcu	caaucauguguagugccaauau	uuuggcacuagcacauuuuugcuucuguauauaugcuuugagcaaucauguguagugccaauau	ssa-mir-96-1	5p			2	gi|354438145|gb|AGKD01020893.1|_Salmo_salar_Contig_020896,_whole_genome_shotgun_sequence:921..985:-	gi|354442135|gb|AGKD01016907.1|_Salmo_salar_Contig_016908,_whole_genome_shotgun_sequence:2333..2397:+
355	uuuggcacuagcacauuuuugcu	caaucauguguagugccaauau	uuuggcacuagcacauuuuugcuucuguauauaucuguuugagcaaucauguguagugccaauau	ssa-mir-96-2	5p			2	gi|354429660|gb|AGKD01029376.1|_Salmo_salar_Contig_029379,_whole_genome_shotgun_sequence:17136..17201:+	gi|354333018|gb|AGKD01125510.1|_Salmo_salar_Contig_125530,_whole_genome_shotgun_sequence:3542..3607:+
356	aacccguagauccgaucuugug	caagcuccucucugugggucu	aacccguagauccgaucuuguggcaaaucugacaucacaagcuccucucugugggucu	ssa-mir-99-1	5p			2	gi|354152828|gb|AGKD01305658.1|_Salmo_salar_Contig_305705,_whole_genome_shotgun_sequence:1208..1266:+	gi|354212279|gb|AGKD01246207.1|_Salmo_salar_Contig_246236,_whole_genome_shotgun_sequence:969..1027:-
357	aacccguagauccgaucuugug	caagcucgccucugugggccucu	aacccguagauccgaucuuguggcgaaucugacaucacaagcucgccucugugggccucu	ssa-mir-99-2	5p			2	gi|354427216|gb|AGKD01031820.1|_Salmo_salar_Contig_031823,_whole_genome_shotgun_sequence:14985..15045:-	gi|354143605|gb|AGKD01314881.1|_Salmo_salar_Contig_314944,_whole_genome_shotgun_sequence:1159..1219:+

## Sheet: Ark2
				3
				3
				3
				3
				3
				3
				3
				3
				3
				3
				3
				3
				3
				3
				3
