# Supplementary material for: Discovery and characterization of miRNA genes in atlantic salmon (Salmo salar) by use of a deep sequencing approach
Source: BMC Genomics. 2013 Jul 17;14:482. doi: 10.1186/1471-2164-14-482 (PMC3728263; doi:10.1186/1471-2164-14-482)
Supplement: Additional file 2 — All novel miRNAs discovered. [file 1471-2164-14-482-S2.xlsx]

## Sheet: Ark1
Additional file 2. All novel Salmo salar miRNAs discovered
Nr	Mature-5p	Mature-3p	precursor sequences	precursor (ssa-mir)	Arm domination	sample 1	lever sample 6 kun sett etter de novo	copy nr.	Location of precursor 1 in the salmo salar genome assembly	Location of precursor 2 in the salmo salar genome assembly	Location of precursor 3 in the salmo salar genome assembly	Location of precursor 4 in the salmo salar genome assembly
1	gacuuggucaaagcuccucagc	ugaggcguuuagaacaaguuca	gacuuggucaaagcuccucagcagauguuucagagaauccugaggcguuuagaacaaguuca	ssa-mir-7132b	3p			4	gi|354324807|gb|AGKD01133721.1|_Salmo_salar_Contig_133742,_whole_genome_shotgun_sequence:5163..5225:+	gi|354416421|gb|AGKD01042615.1|_Salmo_salar_Contig_042619,_whole_genome_shotgun_sequence:14718..14780:+	gi|354329522|gb|AGKD01129006.1|_Salmo_salar_Contig_129027,_whole_genome_shotgun_sequence:5235..5297:+	gi|354403045|gb|AGKD01055991.1|_Salmo_salar_Contig_055995,_whole_genome_shotgun_sequence:7156..7218:+
2	guccugacuguccugacuguc	cugucaugaccguccugacugu	guccugacuguccugacugucuuuaccguacuggcugucaugaccguccugacugu	ssa-mir-8156	5p			1	gi|354191621|gb|AGKD01266865.1|_Salmo_salar_Contig_266896,_whole_genome_shotgun_sequence:704..760:+
3	uagcacauuacaguacagcugu	acucugugcucugcugugcugu	uagcacauuacaguacagcuguauuguuacugcacuguacucugugcucugcugugcugu	ssa-mir-8157	3p			2	gi|354450283|gb|AGKD01008762.1|_Salmo_salar_Contig_008763,_whole_genome_shotgun_sequence:458..518:+	gi|354062516|gb|AGKD01395954.1|_Salmo_salar_Contig_396204,_whole_genome_shotgun_sequence:9058..9118:-
4	aagagguuucacacauacaaau	uuuguacgugugaaacuucuucc	aagagguuucacacauacaaauguuaauuuuaaaauacucauuuguacgugugaaacuucuucc	ssa-mir-8158	3p			1	gi|354394658|gb|AGKD01064378.1|_Salmo_salar_Contig_064385,_whole_genome_shotgun_sequence:1049..1113:+
5	ucaguaacuggaaucugucccugc	agggccggcugguuacugcgc	ucaguaacuggaaucugucccugcagacacacuguagagcagggccggcugguuacugcgc	ssa-mir-8159	5p			1	gi|354344435|gb|AGKD01114306.1|_Salmo_salar_Contig_114323,_whole_genome_shotgun_sequence:3923..3984:-
6	aacaguaagaguuaaugugcug	gcacguaggcucuuacaguaca	aacaguaagaguuaaugugcuggguucucaaucagcacguaggcucuuacaguaca	ssa-mir-2184	5p			1	gi|354359840|gb|AGKD01099196.1|_Salmo_salar_Contig_099209,_whole_genome_shotgun_sequence:7926..7982:-
7	agaauaaugccagcagucggcc	ccagcacugguguuauuggga	agaauaaugccagcagucggcccugguuuccuaggggccagcacugguguuauuggga	ssa-mir-8160	5p			1	gi|354448065|gb|AGKD01010978.1|_Salmo_salar_Contig_010979,_whole_genome_shotgun_sequence:22365..22423:+
8	cuacaauuaaaggauauuucuu	aaauaucuuguaauuguuuggu	cuacaauuaaaggauauuucuugugacugagcauauacggaaauaucuuguaauuguuuggu	ssa-mir-7552b	5p			2	gi|354130457|gb|AGKD01328029.1|_Salmo_salar_Contig_328123,_whole_genome_shotgun_sequence:2447..2509:-	gi|354296974|gb|AGKD01161554.1|_Salmo_salar_Contig_161579,_whole_genome_shotgun_sequence:7082..7144:+
9	agaauaaugccagcagucggcc	ccagcgcugguguuauuggga	agaauaaugccagcagucggccauauugucucaaaggccagcgcugguguuauuggga	ssa-mir-8161	5p			2	gi|354379705|gb|AGKD01079331.1|_Salmo_salar_Contig_079340,_whole_genome_shotgun_sequence:7726..7784:+	gi|354414829|gb|AGKD01044207.1|_Salmo_salar_Contig_044211,_whole_genome_shotgun_sequence:15789..15847:-
10	uuacaauuaaaggauauuucuu	aaaugucccuuaauuguuuggc	uuacaauuaaaggauauuucuugcgaaugaaugagagacggaaaugucccuuaauuguuuggc	ssa-mir-7552a-1	5p			1	gi|354370269|gb|AGKD01088767.1|_Salmo_salar_Contig_088777,_whole_genome_shotgun_sequence:4106..4169:-
11	uuacaauuaaaggauauuucuu	aaauuucccuuaauuguuuggc	uuacaauuaaaggauauuucuugcgauugaauaugagacggaaauuucccuuaauuguuuggc	ssa-mir-7552a-2	5p			1	gi|354381647|gb|AGKD01077389.1|_Salmo_salar_Contig_077397,_whole_genome_shotgun_sequence:3265..3328:-
12	uugucucagaccuguuugugcug	ucacaacggaucugggaucagu	uugucucagaccuguuugugcuguaguuguuaucaggaugucacaacggaucugggaucagu	ssa-mir-8162	3p			1	gi|354348584|gb|AGKD01110157.1|_Salmo_salar_Contig_110173,_whole_genome_shotgun_sequence:1756..1817:-
13	uuucugaccaugugaccuggggg	ucaggucacauguucaggaua	uuucugaccaugugaccugggggccgagaguguuuccaccucaggucacauguucaggaua	ssa-mir-8163	3p		lever 6 p og q	1	gi|354452966|gb|AGKD01006079.1|_Salmo_salar_Contig_006080,_whole_genome_shotgun_sequence:5438..5499:-
14	cagagguauuguaauaucguga	acgauacggcgauaauucugau	cagagguauuguaauaucgugauacuacaauacucaccacgauacggcgauaauucugau	ssa-mir-8164	3p			1	gi|354449765|gb|AGKD01009278.1|_Salmo_salar_Contig_009279,_whole_genome_shotgun_sequence:15807..15867:+

## Sheet: Ark2
				3
				3
				3
				3
				3
				3
				3
				3
				3
				3
				3
				3
				3
				3
				3
