# Supplementary material for: Discovery and characterization of miRNA genes in atlantic salmon (Salmo salar) by use of a deep sequencing approach
Source: BMC Genomics. 2013 Jul 17;14:482. doi: 10.1186/1471-2164-14-482 (PMC3728263; doi:10.1186/1471-2164-14-482)
Supplement: Additional file 3 — miRNA gene clusters identified in Samo salar. [file 1471-2164-14-482-S3.xlsx]

## Sheet: Ark1
Additional file 3. miRNA gene clusters in Salmo salar
No	Groups	Ssa mir precursors located in clusters	Genbank # _ Salmo salar contig_bp posisition of miRNA precursors on Forward+ or Reverse- strand
1		Ssa-mir: 449a, 449b	gi|354360418|_Ssa_Contig_098631_Sequence:840..899:-, 539..596:-
2		Ssa-let 7d-2, Ssa-mir125b-3	gi|354417989|_Ssa_Contig_041051_Sequence:728..798:+, 9229..9288:+
3		Ssa-mir: 19d, 25-3	gi|354452722|_Ssa_Contig_006324_Sequence:1324..1387:+, 1534..1594:+
4		Ssa-mir: 143, 145-2	gi|354379080|_Ssa_Contig_079965_Sequence:770..825:+, 1174..1236:+
5		Ssa-mir: 222a-2, 221	gi|354338679|_Ssa_Contig_120081_Sequence:5919..5981:-, 5291..5353:-
6		Ssa-mir: 181b, 181a-5	gi|354184920|_Ssa_Contig_273597_Sequence:327..387:-, 616..681:-
7		Ssa-mir: 462a, 731	gi|354263513|_Ssa_Contig_195040_Sequence:4276..4334:-, 4063..4127:-
8		Ssa-mir: 26a-2, 181a-4	gi|354432783|_Ssa_Contig_026256_Sequence:553..614:+, 4715..4779:+
9	I	Ssa-mir: 199a-3, 214-1	gi|354366606|_Ssa_Contig_092441_Sequence:1081..1141:+, 3495..3557:+
10		Ssa-mir: 199a-1, 214-2	gi|354395637|_Ssa_Contig_063406_Sequence:5209..5269:-, 2414..2474:-
11	II	Ssa-mir: 29a, 29b-2	gi|354358288|_Ssa_Contig_100761_Sequence:197..257:-, 51..114:-
12		Ssa-mir: 29a, 29b-1	gi|354390215|_Ssa_Contig_068828_Sequence:4445..4505:+, 4590..4651:+
13	III	Ssa-mir: 200a-2, 200b-2	gi|354416024|_Ssa_Contig_043016_Sequence:7612..7672:-, 7411..7472:-
14		Ssa-mir: 200b-1, 429	gi|354421617|_Ssa_Contig_037423_Sequence:6809..6870:+, 8518..8576:+
15	IV	Ssa-mir: 1-2, 133-4	gi|354418812|_Ssa_Contig_040228_Sequence:9242..9303:-, 5612..5672:-
16		Ssa-mir: 1-3, 133-4	gi|354424932|_Ssa_Contig_034108_Sequence:11922..11983:+, 15076..15136:+
17	V	Ssa-mir: 193, 365-2	gi|354457572|_Ssa_Contig_001477_Sequence:5247..5306:-, 5033..5095:-
18		Ssa-mir: 193, 365-2	gi|354442237|_Ssa_Contig_016806_Sequence:31430..31489:-, 31216..31278:-
19	VI	Ssa-mir: 430a, 430c, 430b	gi|354456619|_Ssa_Contig_002427_Sequence:23119..23179:+, 24886..24944:+, 25131..25192:+
20		Ssa-mir: 430b, 430c	gi|353942433|_Ssa_Contig_516364_Sequence:1064..1125:-, 1312..1370:-
21	VII	Ssa-mir: 194a-2, 192a-2, 192b	gi|354295116|_Ssa_Contig_163437_Sequence:1393..1451:+, 1700..1762:+, 1740..1816:+
22		Ssa-mir: 194a-1, 192a-1	gi|354392381|_Ssa_Contig_066662_Sequence:3684..3742:-, 3323..3386:-
23	VIII	Ssa-mir: 144, 451a-1, 451a-1	gi|354326875|_Ssa_Contig_131674_Sequence:1824..1881:+, 2096..2138:+, 2222..2264:+
24		Ssa-mir: 144, 451a-2	gi|354419876|_Ssa_Contig_039164_Sequence:12794..12851:-, 12543..12586:-
25	IX	Ssa-mir: 18a, 20b	gi|354260329|_Ssa_Contig_198224_Sequence:5214..5279:-, 4863..4922:-
26		Ssa-mir: 18a, 20b	gi|354305223|_Ssa_Contig_153330_Sequence:8793..8858:-, 8442..8501:-
27	X	Ssa-mir: 17-3, 18b, 19a-1, 20a-3, 19c-3, 92a-2	gi|354168311|_Ssa_Contig_290213_Sequence:14..74:+, 140..206:+, 268..325:+, 463..522:+, 594..654:+, 708..768:+
28		Ssa-mir: 17-3, 18b, 20a-3, 19c-3, 92a-2	gi|354290726||_Ssa_Contig_167827_Sequence:1111..1171:-, 980..1046:-, 664..723:-, 532..592:-, 418..478:-
29		Ssa-mir: 17-2, 19a-3, 20a-2, 19c-4, 92a-1	gi|354413421|_Ssa_Contig_045619_Sequence:15121..15181:+, 15373..15429:+, 15567..15627:+, 15698..15758:+, 15810..15870:+
30		Ssa-mir: 17-2, 19a-3, 20a-2, 19c-4, 92a-1	gi|354418346|_Ssa_Contig_040694_Sequence:4060..4120:+, 4312..4368:+, 4506..4566:+, 4637..4697:+, 4749..4809:+
31		Ssa-mir: 17-1, 19a-2, 20a-1, 19c-2	gi|354345469|_Ssa_Contig_113289_Sequence:9323..9384:-, 8581..8636:-, 7472..7534:-, 7298..7359:-
32		Ssa-mir: 17-1, 19a-2	gi|354296024|_Ssa_Contig_162529_Sequence:505..566:-, 168..223:-
33		Ssa-mir: 20a-1, 19c-1, 92a-4	gi|354451921|_Ssa_Contig_007125_Sequence:65..127:+, 239..300:+, 661..719:+
34	XI	Ssa-mir: 15e, 16a-2	gi|354389315|_Ssa_Contig_069728_Sequence:1774..1835:+, 2254..2317:+
35		Ssa-mir: 15e, 16a-2	gi|354447543|_Ssa_Contig_011500_Sequence:14523..14584:+, 15003..15066:+
36		Ssa-mir: 15c-1, 16b	gi|354441185|_Ssa_Contig_017858_Sequence:362..423:+, 505..567:+
37		Ssa-mir: 15c-2, 16c	gi|354452782|_Ssa_Contig_006264_Sequence:9164..9225:+, 9315..9379:+
38	XII	Ssa-mir: 106a-1, 93a-1, 25-1	gi|354190312|_Ssa_Contig_268205_Sequence:7098..7159:+, 7501..7562:+, 8062..8122:+
39		Ssa-mir: 106a-2, 25-2	gi|354409868|_Ssa_Contig_049172_Sequence:15866..15929:-, 14762..14822:-
40		Ssa-mir: 106a-1, 93a-1, 25-1	gi|354449516|_Ssa_Contig_009528_Sequence:5181..5242:+, 5584..5645:+, 6145..6205:+
41		Ssa-mir: 106b, 93a-2	gi|354329298|_Ssa_Contig_129251_Sequence:539..603:-, 345..407:-
42		Ssa-mir: 93a-1, 25-1	gi|354123164|_Ssa_Contig_335429_Sequence:61..122:+, 622..682:+
43	XIII	Ssa-mir: 183-3, 96-1, 182	gi|354438145||_Ssa_Contig_020896_Sequence:1240..1300:-, 921..985:-, 284..348:-
44		Ssa-mir: 183-3, 96-1, 182	gi|354442135|_Ssa_Contig_016908_Sequence:2018..2078:+, 2333..2397:+, 2970..3034:+
45		Ssa-mir: 183-1, 96-2	gi|354333018|_Ssa_Contig_125530_Sequence:3242..3302:+, 3542..3607:+
46		Ssa-mir: 183-2, 96-2	gi|354429660|_Ssa_Contig_029379_Sequence:16833..16893:+, 17136..17201:+
47	XIV	Ssa-mir: 212b-1, 132-3	gi|354412718|_Ssa_Contig_046322_Sequence:4878..4946:-, 4564..4627:-
48		Ssa-mir: 212a-2, 132-2, 2184	gi|354359840|_Ssa_Contig_099209_Sequence:4484..4556:+, 5236..5298:+, 7926..7982:-
49		Ssa-mir: 212a-1, 132-1	gi|354426557|_Ssa_Contig_032482_Sequence:11979..12048:+, 12511..12573:+
50		Ssa-mir: 212b-2, 132-4	gi|354398643|_Ssa_Contig_060398_Sequence:3320..3379:+, 3616..3679:+
51	XV	Ssa-mir: 23a-4, 27a-1, 24b	gi|354367943|_Ssa_Contig_091103_Sequence:6559..6617:-, 5957..6020:-, 5213..5273:-
52		Ssa-mir: 23a-2, 27c-1, 24a-2	gi|354428585|_Ssa_Contig_030454_Sequence:1656..1720:+, 2140..2204:+, 3075..3132:+
53		Ssa-mir: 23a-3, 27a-2	gi|354423257|_Ssa_Contig_035783_Sequence:6117..6175:+, 6662..6727:+
54		Ssa-mir: 23a-3, 27a-2	gi|354214433|_Ssa_Contig_244082_Sequence:581..639:+, 1126..1191:+
55		Ssa-mir: 23b, 27b-1	gi|354320488|_Ssa_Contig_138061_Sequence:878..938:+, 2132..2195:+
56		Ssa-mir: 27d, 24a-1	gi|354219757|_Ssa_Contig_238758_Sequence:886..948:+, 1845..1901:+
57		Ssa-mir: 27d, 24a-1	gi|354373269|_Ssa_Contig_085776_Sequence:4530..4592:-, 3461..3517:-
58		Ssa-mir: 27b-2, 24a-3	gi|354390776|_Ssa_Contig_068267_Sequence:26..87:+, 1856..1911:+
59		Ssa-mir: 27c-2, 24a-4	gi|354445045|_Ssa_Contig_013998_Sequence:7946..8010:+, 12355..12412:+
60	XVI	Ssa-mir: 130b-1, 301d	gi|354362257|_Ssa_Contig_096792_Sequence:7003..7064:-, 6863..6922:-
61		Ssa-mir: 130b-1, 301d	gi|354167325|_Ssa_Contig_291201_Sequence:2133..2194:+, 2275..2334:+
62		Ssa-mir: 130b-2, 301d	gi|354313218|_Ssa_Contig_145333_Sequence:1882..1945:+, 2022..2081:+
63		Ssa-mir: 130d-1, 301b	gi|354322613|_Ssa_Contig_135936_Sequence:1678..1736:+, 3471..3530:+
64		Ssa-mir: 130d-2, 301c	gi|354187706|_Ssa_Contig_270811_Sequence:983..1041:+, 1680..1741:+
65		Ssa-mir: 130d-3, 301a-1	gi|354449406|_Ssa_Contig_009638_Sequence:21098..21156:+, 21649..21707:+
66	XVII	Ssa-mir: 99-1, let-7c-1	gi|354152828|_Ssa_Contig_305705_Sequence:1208..1266:+, 1590..1657:+
67		Ssa-mir: 99-2, let-7c-2	gi|354143605|_Ssa_Contig_314944_Sequence:1159..1219:+, 1564..1632:+
68		Ssa-mir: 99-1, let-7c-2	gi|354212279|_Ssa_Contig_246236_Sequence:969..1027:-, 577..645:-
69		Ssa-mir: 99-2, let 7b-1	gi|354427216|_Ssa_Contig_031823_Sequence:14985..15045:-, 14573..14640:-
70	XVIII	Ssa-let: 7e-1, 7a-5	gi|354422164|_Ssa_Contig_036876_Sequence:5959..6032:+, 6392..6468:+
71		Ssa-let: 7e-1, 7a-5	gi|354202359|_Ssa_Contig_256157_Sequence:4311..4384:+, 4744..4820:+
72		Ssa-let: 7e-2, 7a-4	gi|354059843|_Ssa_Contig_398878_Sequence:1876..1949:-, 1443..1520:-
73		Ssa-let: 7e-2, 7a-4	gi|354290732|_Ssa_Contig_167821_Sequence:4103..4176:-, 3670..3747:-
74		Ssa-let: 7e-2, 7h	gi|354455141|_Ssa_Contig_003906_Sequence:11586..11658:-, 11146..11228:-
75		Ssa-let: 7g, 7-h	gi|354456699|_Ssa_Contig_002347_Sequence:14345..14417:-, 14038..14120:-
76	XIX	Ssa-mir: 30d-1, 30a-4	gi|354265807|_Ssa_Contig_192746_Sequence:867..929:-, 27..87:-
77		Ssa-mir: 30d-2, 30a-3	gi|354362733|_Ssa_Contig_096315_Sequence:508..572:+, 1615..1675:+
78		Ssa-mir: 30c-1, 30a-2	gi|354421199|_Ssa_Contig_037841_Sequence:1620..1685:-, 913..973:-
79		Ssa-mir: 30c-2, 30a-1	gi|354332287|_Ssa_Contig_126261_Sequence:6228..6293:+, 6540..6600:+
80		Ssa-mir: 30b, 30e-3	gi|354421228|_Ssa_Contig_037812_Sequence:5145..5210:+, 5682..5743:+
81	XX	Ssa-mir: 100a-1, let 7a-3	gi|354292881|_Ssa_Contig_165672_Sequence:558..614:-, 18..85:-
82		Ssa-mir: 100a-2, let 7a-1	gi|354349261|Ssa_Contig_109496_Sequence:6517..6574:+, 7199..7266:+
83		Ssa-mir: 100a-2, let 7a-1	gi|354451370|_Ssa_Contig_007676_Sequence:6602..6659:+, 7284..7351:+
84		Ssa-let: 7a-1, 7f	gi|354412458|_Ssa_Contig_046582_Sequence:1462..1534:+, 1699..1777:+
